# Supplementary material for: CNOT3 suppression promotes necroptosis by stabilizing mRNAs for cell death-inducing proteins
Source: Sci Rep. 2015 Oct 6;5:14779. doi: 10.1038/srep14779 (PMC4594005; doi:10.1038/srep14779)
Supplement: Supplementary Table S1 [file srep14779-s2.xls]

## Sheet: Sheet1
Control 0h	Control 6h	Control 12h	CNOTKD 0h	CNOT3KD 6h	CNOT3KD 12h	Gene Symbol	Entrez Gene ID
-0.0659447	-0.746204	-2.04394	0.142215	0.147781	0.0659437	2013-03-05	69104
0.0580397	-0.775845	-2.06297	0.211917	0.149463	0.0280237	2013-03-05	69104
-0.0227671	-1.23362	-2.1186	0.109314	0.140045	0.0700274	0610007L01Rik	71667
0.061388	-1.82541	-3.24061	0.462801	0.450821	0.388645	0610009B22Rik	66050
0.844923	-2.40171	-2.14195	0.702464	-0.0316553	0.0316548	0610011L14Rik	68295
-0.162243	-2.14543	-2.07108	0.955312	0.402119	0.162244	0610040B10Rik	67672
0.435413	-2.45449	-2.65222	1.16124	0.208806	-0.136605	1110002N22Rik	68550
0.0875187	-1.39775	-1.90535	0.75073	0.381433	0.206001	1110012L19Rik	68618
0.380814	-2.14511	-1.2899	1.18116	0.621135	-0.380814	1110034G24Rik	73747
-0.0798264	-1.02874	-2.18646	0.366062	0.452876	0.255881	1110037F02Rik	66185
0.225908	0.0568428	-2.46222	-0.0568423	-0.565744	-0.859789	1110057K04Rik	68832
1.13364	-1.02022	-2.9612	0.89971	0.26965	-0.269649	1110059E24Rik	66206
0.506245	1.07319	-3.32379	0.667022	1.0297	-0.506245	1110059G02Rik	68786
0.258324	-1.92678	-3.45437	0.586848	0.191839	-0.131249	1110059G10Rik	66202
-0.122233	-0.898468	-1.3798	1.05568	1.1554	1.30665	1190002H23Rik	66214
0.152276	-0.152275	-1.44006	0.55578	0.980622	1.06513	1190002N15Rik	68861
0.739038	-2.72834	-5.16985	0.980908	0.118038	-0.118039	1190005F20Rik	98685
-2.55001	0.300475	-1.3326	0.161015	0.32351	0.106553	1190005I06Rik	68918
0.13091	-1.62675	-1.872	0.546279	0.630195	0.680051	1200014J11Rik	66874
0.415834	-2.09081	-2.64632	0.501822	0.181033	-0.181034	1200016B10Rik	66875
0.174705	-1.14156	-1.94461	0.159799	-0.0143862	0.11982	1500011H22Rik	68948
0.035265	-1.76571	-2.54994	0.619182	0.44754	0.637075	1600012H06Rik	67912
0.112924	-1.18838	-2.27994	0.397533	0.426851	0.583411	1600012H06Rik	67912
1.16163	-3.75223	-1.53262	0.146911	-0.144185	0.900546	1700016H13Rik	74218
0.22684	-2.53307	-2.63872	0.734372	0.467014	0.0548172	1700020O03Rik	70373
0.255301	-1.9888	-2.70726	0.382646	0.103264	-0.103264	1700021F05Rik	67851
1.05371	-0.984994	-2.68228	0.522929	0.27831	-0.27831	1700029F09Rik	75623
-0.00512886	-0.783753	-1.56358	0.696832	0.909122	0.716634	1700047I17Rik2 /// Fam177a	100101807///73385
0.344122	-1.60147	-1.55543	0.632448	0.263485	-0.226615	1700052N19Rik	73419
0.319087	-3.19802	-3.09664	0.550182	-0.0929155	0.0929165	1810008A18Rik	108707
0.0406928	-0.0185094	-3.36029	0.0185094	0.12279	-0.47569	1810014B01Rik	66263
0.0651798	-1.0908	-2.64999	0.175203	0.239101	0.0646791	1810048J11Rik	67708
0.378246	-1.72783	-2.50284	0.724355	0.251759	0.208464	1810049H13Rik	66431
0.884786	-1.40891	-1.73622	1.18368	0.190427	-0.190426	2010111I01Rik	72061
0.662748	-1.16607	-3.41178	0.763059	0.271932	-0.271932	2010305A19Rik	69893
0.029706	-1.39761	-2.6216	0.34505	-0.0107117	0.0107107	2010321M09Rik	69882
0.3651	-1.27854	-2.97889	0.402811	0.350663	0.0885296	2210012G02Rik	66526
0.188969	-1.48377	-2.87027	0.6324	0.2434	-0.0124578	2310004I24Rik	66358
0.995823	-2.31907	-2.42181	1.01701	0.158462	-0.158462	2310007O11Rik	74177
-0.0160894	-0.783991	-1.92711	0.246044	0.123891	0.151527	2310011J03Rik	66374
-0.0344052	-2.46932	-2.50662	0.511026	0.225911	0.203022	2310030G06Rik	66952
0.096256	-0.881778	-3.626	0.549226	0.867334	-1.10467	2310061A09Rik	70403
0.0394526	-1.48536	-2.78469	0.483035	0.246367	0.0755634	2310061I04Rik	69662
0.0716667	-1.22294	-2.1569	0.415447	0.580483	0.385169	2310061I04Rik	69662
0.0463562	-2.37353	-2.99527	0.344309	0.239459	0.0752125	2400003C14Rik	71955
-0.0297642	-2.40643	-3.80668	0.457828	0.131393	0.0297642	2400003C14Rik	71955
0.852188	-3.13799	-3.23687	1.25882	0.765979	-0.765979	2410002I01Rik	78777
-0.0105705	-1.90458	-3.53995	0.477716	0.517112	0.502611	2410003K15Rik	75593
-0.101625	-0.391166	-1.10688	0.780791	0.954173	0.902448	2510002D24Rik	72307
-0.00659847	-1.05177	-2.24959	0.613556	0.510359	0.762994	2510003E04Rik	72320
0.200562	-0.883862	-2.25389	0.791832	0.283175	-0.0780306	2510009E07Rik	72190
0.779967	-1.61732	-1.44775	0.844207	0.028924	-0.028924	2510012J08Rik	70312
0.269908	-1.69151	-2.60673	0.46962	0.151672	-0.151672	2610002J23Rik	69886
0.134156	-0.810004	-2.80163	0.382924	0.546594	0.619908	2610002M06Rik	67028
0.0872831	-0.569655	-2.7741	0.327325	0.776558	0.850055	2610002M06Rik	67028
0.119394	-0.119394	-3.09626	0.294182	-0.660925	0.149595	2610019F03Rik	72148
-0.0607958	-1.79126	-2.83958	0.375904	0.252977	0.219068	2610027L16Rik	67842
0.124309	-0.745826	-1.07491	1.47773	1.48797	1.57593	2610029I01Rik	77032
0.00814438	-1.03736	-2.54929	0.211494	0.521271	0.509215	2610101N10Rik	67958
-0.0845928	-0.803226	-2.11996	0.165853	0.237832	0.235951	2610101N10Rik	67958
0.00456619	-1.05579	-2.91934	0.353711	0.0876627	-0.00456715	2610301G19Rik	219158
0.276069	-0.456385	-3.61774	0.687992	0.481139	-0.276069	2700049A03Rik	76967
0.719416	-0.178467	-2.40832	-0.0415664	0.0415669	0.62396	2700049A03Rik	76967
0.788433	-0.753941	-2.39812	0.595038	0.0702767	-0.0702767	2700078E11Rik	78832
-0.0787315	-1.95284	-2.56925	0.725469	0.583342	0.425617	2810021B07Rik	66308
0.547573	-1.70613	-1.39993	0.915353	0.153368	-0.153369	2810432D09Rik	69961
0.0702553	-1.10997	-2.44904	-0.0702553	0.347785	0.0793686	2810432L12Rik	67063
0.147747	-0.440224	-3.15293	0.135333	0.0390263	-0.677363	2810454L23Rik	72803
-0.0582261	1.2694	-2.25922	-0.387736	0.0582261	0.486934	2900022M07Rik	72951
-0.250783	-0.87931	-3.14468	0.666838	0.748146	0.797505	2900026A02Rik	243219
0.478828	-2.00355	-3.32016	-0.880761	-0.0722914	0.0722914	2900046D03Rik	402731
0.0230331	-1.84475	-2.47875	0.112352	0.000825882	0.302495	2900064F13Rik	73043
0.327947	-1.3104	-1.90444	0.276465	0.190825	-0.190826	3110043O21Rik	73205
0.725065	-1.99436	-0.741283	0.808122	0.181756	-0.0914254	4632404H12Rik	74034
0.134978	-0.53214	-1.18568	1.11692	1.13413	1.13156	4632415K11Rik	74347
-0.0847764	0.489122	-2.41118	0.0847764	0.607723	0.493529	4632428N05Rik	74048
0.399206	-0.653352	-2.45132	0.601144	0.550165	-0.00903988	4833438C02Rik /// LOC100503392	100503392///107243
0.487051	-1.09881	-2.17281	0.642197	-0.00675487	0.00675392	4921524J17Rik	66714
0.101183	-1.39651	-4.98044	0.543073	0.158882	0.115922	4922501C03Rik	382090
-0.040091	0.460075	-2.64781	-0.203649	0.0926909	0.040091	4930443G03Rik	74873
0.169244	-2.68196	-3.59556	0.55534	0.0615454	-0.0615454	4930444A02Rik	74653
0.0695748	0.192137	-2.29018	-0.0695748	-0.587001	-0.668719	4930452B06Rik	74430
0.273169	-1.10456	-1.79057	-0.0120707	0.0120707	0.205901	4930453N24Rik	67609
0.0652628	-0.944367	-1.80179	0.452826	0.101971	-0.0652637	4930453N24Rik	67609
-1.32242	0.167449	-1.95737	0.488957	-0.167449	0.580432	4930518F22Rik	71655
-0.986665	-0.538823	-3.55641	-0.225817	0.680279	0.506853	4930550C14Rik	75311
-0.411277	-4.07782	-2.70191	0.713466	0.127969	-0.127968	4931408A02Rik	70967
0.823178	-0.946644	-4.70653	0.684538	0.151892	-0.151892	4933403F05Rik	108654
0.260085	-1.99841	-5.28529	0.205959	-0.0702295	0.0702286	4933403F05Rik	108654
-0.276245	0.867117	-3.31848	-0.174978	0.174978	0.319474	4933404K08Rik	74061
0.518064	0.0999985	-2.54609	0.250752	-0.745684	-0.0661435	4933411E06Rik	71181
0.551972	-2.52245	-2.49335	1.11348	0.257318	-0.257317	4933411K20Rik	66756
0.109208	-1.48904	-2.45855	0.540627	0.0148363	0.179958	4933426M11Rik	217684
0.0311813	-1.0512	-2.3372	0.392899	0.249723	0.33875	4933433P14Rik	66787
0.0793581	-1.31052	-1.98436	0.170005	0.0167017	-0.0167017	4933433P14Rik	66787
0.153785	-1.59296	-2.22321	0.561507	0.0712538	-0.0712538	5430411K18Rik	71423
0.334018	-2.47629	-2.32273	-0.824386	-0.0141144	0.0141144	5730414N17Rik	70524
0.529934	0.17603	-2.52611	-0.14701	-0.429727	0.147009	5730433K22Rik	70532
0.671406	-1.36131	-1.3728	0.736402	0.0506248	-0.0506258	5730455O13Rik	70567
0.982113	-2.90092	-1.08593	0.458514	0.440922	-0.578965	6230409E13Rik	76132
0.302411	-1.52547	-2.08895	0.851018	0.142875	-0.142875	6330416G13Rik	230279
0.501787	0.204996	-2.40998	-0.204995	-0.463931	-0.806639	6430500C12Rik	76883
0.287375	-0.808648	-2.18212	0.160478	-0.0944204	0.131692	7120426M23Rik	319898
0.0171299	-2.21953	-3.26265	0.577263	0.309779	0.243429	8430410K20Rik	78100
0.0191121	-1.67283	-4.29109	0.273149	0.0828009	-0.0191126	9030409G11Rik	71529
0.0932169	0.445673	-3.02691	0.276385	-0.476277	-0.0932169	9030624G23Rik /// Gm4425 /// Gm5784 /// Gm9306 /// LOC100043371	100043371///100043416///544848///66808///668698
0.797199	-1.73409	-1.59926	1.02199	0.23652	-0.23652	9130008F23Rik	71583
-0.0929551	-3.04604	-3.56201	0.587949	0.561827	0.426882	9230105E10Rik	319236
-0.130689	-0.754475	-0.493256	1.65447	1.24811	0.52167	9230105E10Rik	319236
0.343292	-1.86294	-2.476	0.599928	0.0467157	-0.0467148	9430016H08Rik	68115
0.233928	-3.53954	-2.51295	0.809622	-0.000326157	0.000326157	9430023L20Rik	68118
1.23326	0.715794	-3.00247	0.129445	-0.741494	-0.744349	9430098F02Rik /// Ppp2ca	103793///19052
0.147069	0.312938	-2.2927	0.201217	0.854224	-0.14707	9530077C05Rik	68283
0.0817518	-1.26021	-1.67812	0.253485	-0.0404778	0.0404787	9630033F20Rik	319801
0.42533	-2.98315	-3.67986	1.32423	0.653366	0.571689	A130082M07Rik /// Tcra	100038850///21473
0.361787	-1.26814	-1.58135	0.54992	0.0778065	-0.0778074	A430005L14Rik	97159
-3.76992	-0.292917	-4.22441	0.292916	0.57827	1.54602	A730017C20Rik	225583
0.456722	-1.3823	-5.21312	1.24122	0.328288	-0.328288	A730054J21Rik	320862
0.0271378	-2.03305	-2.63454	0.547805	0.00399494	0.0707922	A830007P12Rik	227612
0.40943	-1.49642	-1.83449	0.611764	0.246069	-0.246069	A830080D01Rik	382252
1.02736	-3.20512	-1.60306	0.328313	-0.328313	0.453966	A930001A20Rik	77127
1.67681	1.43984	-1.74503	1.11619	1.32104	-1.23077	A930012O16Rik /// LOC100502840	100502840///227923
0.808536	-2.26139	-1.98106	0.832003	0.133654	-0.133653	AA408296	215193
-3.35969	0.169319	-2.02684	0.800744	1.07083	-0.0761993	AA408396	102383
0.0306802	-0.713437	-4.55476	1.45156	1.22789	1.75933	AA467197	433470
0.257565	-0.832405	-2.06446	0.267409	0.449122	0.45527	Aacs	78894
0.222423	-0.819891	-2.05727	0.636261	0.620647	0.93699	Aacs	78894
0.0667911	-0.894987	-4.63719	0.820578	0.571327	-0.0667911	Aak1	269774
0.5181	-1.36859	-2.91384	0.649556	0.183471	-0.183471	Aak1	269774
0.053586	-2.06103	-2.7988	0.185322	0.167988	0.0285692	Aatf	56321
0.0794573	-0.166865	-1.95589	0.684708	0.738932	0.773766	Abcd3	19299
0.0458031	-2.30176	-5.61891	0.598852	0.351419	0.179056	Abcf3	27406
0.303047	-1.85711	-2.67728	0.508746	-0.0202103	0.323761	Abcf3	27406
1.20466	-1.64867	-3.96941	0.952175	0.0226111	-0.0226111	Abhd13	68904
1.36607	-1.35591	-3.55965	0.81202	-0.00751305	0.00751305	Abhd13	68904
-0.16967	-0.739055	-1.92649	0.939539	0.568592	0.61001	Abhd6	66082
0.666608	-1.54998	-2.54663	0.442532	0.0237598	-0.0237598	Abl1	11350
0.013154	-1.71449	-2.57416	0.417285	0.308611	0.155746	Acap2	78618
0.0675106	-4.05137	-4.03608	0.658272	0.296313	0.214238	Acbd3	170760
-0.0617819	-2.21284	-2.57604	0.413401	0.270931	0.230929	Acbd3	170760
-0.0296803	-2.63127	-2.29935	0.369338	0.0296803	0.278698	Acbd3	170760
-0.0580282	-2.10777	-1.34111	0.347704	0.0580502	0.0580273	Acbd3	170760
0.0123696	-1.09848	-1.837	0.643095	0.152789	-0.0123696	Acbd4	67131
0.0214529	-0.708435	-2.10332	0.0664797	0.0357246	-0.0214539	Acbd6	72482
0.0425959	-0.406902	-1.79207	1.13723	0.830142	0.876414	Acpl2	235534
0.0990858	-0.371153	-1.17213	0.848414	0.895767	1.06552	Acpl2	235534
-0.0456486	-0.769992	-2.33666	0.253429	0.0654812	0.0456476	Acsl3	74205
0.277431	-2.33951	-2.85894	0.572173	0.0834742	-0.0834742	Actr8	56249
0.257063	-0.980033	-1.61918	0.601724	0.195268	0.0758829	Acvr1	11477
0.0795937	-0.521737	-2.32397	0.63016	0.553138	-0.0795937	Adal	75894
-0.144779	0.591041	-2.17479	-0.134562	-0.0517254	0.0517249	Adam1a	280668
0.232489	-0.760467	-2.3024	0.407574	0.0065155	-0.00651646	Adat2	66757
-0.40591	-0.114437	-2.55856	0.738867	0.123882	0.246682	Adc	242669
-1.09014	0.136272	-1.88741	0.459764	0.0887022	0.242233	Adc	242669
-0.152097	-1.20689	-2.20621	-0.111428	0.470187	0.111429	Adcy7	11513
0.428937	0.0865982	-2.3489	0.398262	-0.0865982	-1.09101	Adcy8	11514
1.92337	-1.28677	-1.77008	0.0771093	0.261989	-0.0771084	Adm	11535
1.59805	-1.46233	-1.67574	0.0409603	0.0122623	-0.0122614	Adm	11535
0.00394535	-1.78379	-2.32181	0.697918	0.244019	-0.0039463	Adrm1	56436
0.112143	-0.779108	-1.43842	0.432704	0.454695	0.40517	Adrm1	56436
0.0258036	-1.07368	-2.18401	0.454349	0.301186	0.133281	Afap1	70292
-0.241262	-1.91091	-3.89316	0.9348	0.788184	0.996499	Afap1l1	106877
0.387709	-0.835269	-2.61831	1.79291	1.81743	1.31707	Afap1l2	226250
-0.153272	0.017581	-3.27152	0.35805	-0.0175815	-0.569064	Aff1	17355
0.0149689	-0.898574	-2.4328	-0.00730991	0.0401897	0.176453	Afg3l2	69597
0.0304289	-2.26043	-3.4161	0.434846	0.127937	-0.0304289	Agfg1	15463
0.0356007	-2.33997	-2.77918	0.519621	0.0734634	0.0736742	Agfg1	15463
0.0730181	-1.61747	-2.44795	0.593949	0.56599	0.596992	Agfg1	15463
0.0798216	-0.900238	-1.80621	1.0633	0.69002	0.788418	Agphd1	235386
0.515788	-3.07616	-3.16782	0.849481	0.204377	-0.204378	Ahctf1	226747
-0.0592537	-0.366568	-1.95379	0.492562	0.617108	0.752882	AI316807	102032
0.0371551	-0.584572	-2.64481	0.868845	1.0226	0.950718	AI413582	106672
0.595209	-1.89228	-1.51658	0.579502	0.0740385	0.0522928	AI467606	101602
0.0347271	-1.61147	-1.82558	0.584644	0.3879	0.482334	AI597479	98404
0.824033	-0.254553	-3.51959	1.66561	1.16626	0.254553	AI607873	226691
0.292737	-0.308137	-2.49018	-0.0902252	0.181571	0.0902247	AI835735	102589
-0.00433826	-1.56171	-3.1092	0.224036	0.104496	0.00433826	Aimp2	231872
0.0179558	-1.36799	-2.57652	0.132037	0.104254	-0.0179558	Aimp2	231872
0.203947	-1.85079	-2.40058	0.651099	0.0917702	-0.0343952	Akap1	11640
0.590038	-1.84521	-1.96515	1.00652	0.143168	-0.143168	Akap13	75547
0.121547	-1.21173	-2.08187	0.550243	0.24143	0.000544548	Akap9	100986
0.861031	-3.06648	-3.72319	1.11651	0.349078	-0.349077	Akirin2	433693
-0.412703	0.650176	-2.22079	1.07187	0.527451	0.314214	Akr1c13	27384
0.599091	-3.18055	-2.61387	0.214949	-0.0378103	1.19681	Alas1	11655
0.129558	-2.39333	-2.42492	1.01158	0.536826	0.497026	Alas1	11655
-0.0148106	-1.22398	-1.67861	0.617512	0.022069	0.0148106	Aldh1a3	56847
-0.0392251	-1.16512	-1.39595	0.414833	0.526836	0.429891	Alg11	207958
0.133805	-2.44493	-3.02868	0.928365	0.106365	-0.106365	Alkbh2	231642
0.795945	-0.95296	-2.15723	0.651446	0.146297	-0.146296	Alkbh5	268420
-0.107694	-1.87747	-3.01015	0.780098	0.912299	0.742574	Alkbh7	66400
0.603303	-1.94938	-2.40868	0.652354	0.0902166	-0.0902157	Als2	74018
0.071106	-1.28798	-3.2233	0.623921	0.812617	0.545961	Alx3	11694
0.533268	-1.25239	-1.92875	-0.187477	0.638078	0.187477	Amigo2	105827
0.0822215	-0.421855	-2.5525	0.092783	0.608685	0.714422	Amn	93835
0.268373	-1.52975	-3.49121	0.716723	0.0708628	-0.0708628	Amn1	232566
0.0596676	-1.37613	-1.99437	0.297437	0.05756	-0.0112753	Amn1	232566
-0.00982475	-0.998487	-2.36813	0.143085	0.277093	0.215816	Anapc1	17222
0.0472765	-1.09117	-2.24919	0.456644	0.42295	0.568973	Anapc10	68999
-0.0309114	-0.781256	-1.99602	0.428751	0.444301	0.587096	Anapc10	68999
0.00776768	-1.34437	-3.12497	0.182376	0.310494	0.226298	Anapc4	52206
-0.0779552	-1.44635	-3.30232	0.161729	0.137049	0.118622	Anapc4	52206
-0.0423794	-1.10989	-2.46868	0.433463	0.323061	0.265967	Anapc7	56317
0.18974	-0.532438	-1.73624	0.844898	0.479385	-0.0742922	Angptl6	70726
1.08077	-3.74709	-0.633834	0.87976	0.229835	-0.229834	Ankdd1b	271144
0.165855	-5.01015	-4.99714	1.25049	0.623122	0.516489	Ankhd1	108857
0.121182	-2.45152	-2.83361	1.10087	0.539432	-0.121181	Ankhd1	108857
-0.0227737	-2.0307	-1.96242	0.76574	0.411315	0.0227747	Ankhd1	108857
0.0061779	-1.83562	-2.43261	0.754436	0.466104	-0.0061779	Ankhd1	108857
-0.0177984	-1.19318	-1.94492	0.542562	0.31481	0.239347	Ankle2	71782
-0.0463982	-0.90323	-2.11339	0.27825	0.0463982	0.104274	Ankle2	71782
0.0811949	-0.568933	-2.65388	0.830386	0.209811	0.200196	Ankmy2	217473
0.106412	-0.553869	-1.91823	0.699126	0.137715	0.335211	Ankmy2	217473
0.638163	-1.15338	-2.00672	-0.00478363	0.168456	0.00478363	Ankrd1	107765
0.0298195	-3.24786	-4.095	0.69288	0.20434	-0.00118256	Ankrd17	81702
0.048377	-2.53534	-3.33101	0.651847	0.308561	-0.048377	Ankrd17	81702
0.0648203	-1.96338	-2.54049	0.573055	0.174659	-0.0648203	Ankrd17	81702
0.0588427	0.133737	-3.36222	0.307782	0.576748	-0.271786	Ankrd26	232339
0.596077	-1.04156	-3.49313	0.468464	0.111078	-0.111078	Ankrd34a	545554
0.194541	-2.74825	-2.88004	0.912239	0.222615	-0.105853	Ankrd44	329154
0.0276022	-1.84183	-2.63027	0.396056	0.290457	0.162541	Ankrd54	223690
0.270235	-0.591454	-4.05735	0.86993	0.0355907	0.157596	Ankrd6	140577
-1.88897	0.128716	-1.46492	-0.226743	0.256012	0.31276	Ankrd6	140577
-1.02858	-0.496749	-3.85851	0.034502	0.020113	-0.0201125	Anks1b	77531
-0.104249	0.421412	-2.46632	0.228235	0.104249	0.358923	Ankzf1 /// Glb1l	52231///74577
0.329672	-3.10522	-1.81778	0.41842	0.162175	0.189937	Ap1g1	11765
0.167877	-1.32203	-2.77264	0.413221	0.284992	0.0809412	Ap1g1	11765
0.0971794	-1.77134	-1.58928	0.496605	0.114018	-0.0971794	Ap4b1	67489
0.20416	0.33931	-2.15679	-0.0262017	-0.506495	0.0962	Apbb1ip	54519
0.396767	-0.840222	-2.56793	0.372106	0.0908852	-0.0908852	Apbb2	11787
0.121004	-2.08614	-4.54417	0.195819	0.183295	-0.121004	Apc	11789
0.270033	-0.904309	-2.2177	0.453241	0.353059	0.0320997	Apc	11789
0.360512	-0.489794	-2.715	0.461389	0.0494785	-0.0494776	Apc	11789
0.0163679	-1.21161	-2.18468	0.412853	0.436321	0.490265	Apex1	11792
0.0471888	-1.21873	-2.21751	0.365019	0.397764	0.453552	Apex1	11792
0.0901623	-1.19255	-2.30542	0.513613	0.519815	0.531452	Apex1	11792
0.171827	-4.06708	-3.59716	0.727187	0.633347	0.816093	Aplf	72103
-3.02661	-0.560058	-3.2368	0.53278	0.691243	1.00213	Aqp11	66333
-0.0502405	-1.02788	-2.485	0.354233	0.254887	0.312501	Aqr	11834
0.00405788	-1.26174	-2.62614	-0.00405788	0.636872	0.262825	Aqr	11834
0.39816	-0.553248	-2.7568	0.724132	0.183852	-0.183852	Arap2	212285
0.0899963	-0.83545	-2.12107	0.270202	0.0593853	0.19497	Arcn1	213827
-0.00814438	-0.566065	-1.77507	0.152768	0.388539	0.493456	Arcn1	213827
0.960156	-3.58526	-3.91278	1.22882	0.280409	-0.28041	Arf6	11845
0.810257	-3.27093	-3.72031	1.12727	0.201364	-0.201365	Arf6	11845
2.12029	-1.5437	-2.59195	1.46345	0.538909	-0.538908	Arf6	11845
1.83073	-0.968926	-2.51414	0.939576	0.408905	-0.408905	Arf6	11845
0.904948	-2.04664	-1.95368	0.809755	0.0377817	-0.0377827	Arfgap1	228998
0.074193	-1.54795	-1.90677	0.534054	0.304967	0.172131	Arfgap2	77038
0.0959864	-1.60178	-2.07857	0.533752	0.463264	0.324805	Arfgap2	77038
-0.00240707	-2.08061	-2.9614	0.881134	0.781044	0.98297	Arfgap3	66251
0.909626	-1.71128	-2.09958	0.951596	0.281437	-0.281436	Arfgef1	211673
-0.0178146	-1.24944	-2.98245	0.173635	0.156681	0.0178146	Arfgef2	99371
0.155281	0.591432	-2.0875	0.613723	0.227654	-1.73832	Arhgap12	75415
1.63589	-1.18106	-2.02534	0.0821967	0.342427	-0.0821967	Arhgap20	244867
0.509872	-1.13817	-2.64554	0.049686	0.317194	-0.049686	Arhgap22	239027
0.122496	-2.62619	-2.83183	0.919401	0.558144	0.491284	Arhgap24	231532
0.261547	-1.44765	-2.82727	0.607783	0.167881	0.0706558	Arhgap28	268970
-0.0988255	-1.68244	-2.60778	0.875433	0.441763	0.321382	Arhgap31	12549
0.59765	-1.81564	-4.37805	1.06032	0.644325	0.83276	Arhgap6	11856
0.0200939	-2.27989	-2.10867	0.45889	0.399445	0.0855646	Arhgap6	11856
0.0478144	-2.6343	-2.40319	0.771853	0.35392	0.3592	Arhgef18	102098
0.00942326	-1.22335	-2.445	0.0538492	0.0510263	-0.00942326	Arhgef2	16800
-0.042779	-0.892609	-2.12645	0.635358	0.502696	0.326023	Arhgef2	16800
0.222289	-1.78726	-1.56434	0.657216	-0.222289	0.5979	Arhgef3	71704
0.102015	-2.83418	-3.50638	0.685073	0.162028	-0.102016	Arid4a	238247
0.777544	-2.57024	-0.986591	0.994169	0.419196	-0.965696	Arid4b	94246
0.0731201	-0.639396	-1.61255	0.493715	0.617975	0.464376	Arl8a	68724
0.128076	-0.805127	-2.184	0.42188	0.137118	-0.128076	Armc8	74125
-0.292716	0.114159	-3.62679	0.809081	0.219031	0.366241	Armc9	78795
1.22584	-1.02466	-1.55257	1.33629	0.435513	-0.435513	Armcx3	71703
0.0390825	-0.405611	-3.20171	0.570126	0.121905	0.727092	Armcx6	278097
0.638071	-1.87807	-1.00032	0.796484	0.194572	0.05826	Arnt	11863
-0.103526	0.182681	-2.03368	-0.256682	0.227757	-0.621338	Arr3	170735
0.201957	-0.435755	-2.89602	0.350318	0.624054	-0.201957	Arrb2	216869
0.0637636	-2.72295	-3.43916	0.417665	0.0653629	-0.0637636	Asap1	13196
0.0268087	-1.87213	-3.94088	0.969621	0.807673	0.744274	Asb3	65257
-1.02415	-0.684527	-3.47586	1.36919	1.11116	1.30478	Asb3	65257
0.825256	-1.6355	-1.80288	0.929728	0.0771055	-0.0771055	Asb8	78541
0.627862	-2.09016	-3.36275	0.615321	0.18903	-0.189031	Asf1a	66403
0.0990286	-1.09384	-1.73596	0.180586	0.363179	0.373231	Atad3a	108888
0.111499	-2.84475	-3.70574	0.671176	0.528318	-0.0612359	Ate1	11907
0.0259271	-2.59285	-2.64168	0.895415	0.591518	-0.0259275	Ate1	11907
0.346492	-2.28757	-2.36565	0.586675	0.262649	-0.262648	Ate1	11907
0.254217	-1.33762	-1.89693	0.560137	0.134736	-0.134735	Ate1	11907
-0.244143	-1.04589	-2.85036	0.676638	1.03027	0.86937	Atl1	73991
0.397708	-2.15113	-2.71034	0.560199	0.104709	-0.10471	Atl2	56298
1.5305	-2.29228	-0.877263	0.988805	0.149746	-0.149746	Atl2	56298
0.695939	-1.98214	-2.67565	0.51379	0.124639	-0.124638	Atl2	56298
0.00664854	-1.33659	-1.56159	0.182858	-0.00664902	0.337086	Atl2	56298
0.0147581	0.222052	-2.34192	0.170313	-0.420293	-0.895499	Atp2b4	381290
-0.0770502	-0.317296	-1.12859	0.721246	1.0754	1.11992	Atp6v1b2	11966
-0.0539475	-0.521703	-1.55251	0.620639	0.63842	0.755903	Atp6v1b2	11966
-0.108296	-0.55896	-1.26867	1.23311	0.897784	1.00319	Atrip /// Trex1	22040///235610
0.19696	-2.49367	-3.51047	0.437477	0.419002	0.0774631	Atrx	22589
0.541393	-1.64066	-2.94067	0.128815	0.159239	-0.128816	Aurka	20878
0.208984	-2.24248	-1.95892	0.777859	0.203791	-0.203792	Avl9	78937
0.00495625	-1.29682	-2.00385	1.0701	1.1263	1.20074	Avpi1	69534
0.77075	-0.254477	-1.86555	0.879001	0.254477	0.941048	B130052P14Rik	105442
0.441911	-2.4951	-1.71607	0.552749	-0.0503459	0.0241189	B3galt1	26877
0.781435	-1.10385	-4.16677	0.27061	0.0544705	-0.0544701	B3galt6	117592
0.543316	-1.71496	-2.25434	0.549157	-0.0399885	0.0399895	B3gnt2 /// Commd1	17846///53625
0.790894	-1.23298	-2.06456	0.605573	-0.0407877	0.0407877	B3gnt2 /// Commd1	17846///53625
0.128613	-1.77505	-3.07865	0.22455	-0.0620995	0.0992336	B3gnt9-ps	97440
-0.0660458	-1.96623	-2.641	0.331972	0.318304	0.125453	B630005N14Rik	101148
0.0664968	-2.30008	-3.29437	0.451414	0.264136	0.130978	Bag4	67384
0.391017	-1.52678	-3.62433	0.690391	0.397238	0.109948	Baiap2	108100
0.23853	-1.62347	-2.5562	0.694546	0.132337	0.369739	Baiap2l1	66898
0.160571	-1.5963	-2.17102	0.636505	0.358096	-0.160571	Bap1	104416
0.144842	-1.62514	-2.88188	0.244926	0.0387754	-0.0387754	Baz1a	217578
-0.549896	-0.84376	-4.76664	1.09106	0.732519	0.859447	Bbx	70508
0.653377	-1.46803	-1.74092	0.835835	0.0983248	-0.0983238	BC003965	214489
0.715611	-1.26714	-2.33944	0.498961	0.189346	-0.189346	BC016423	105203
-0.0120626	-0.776459	-1.953	0.786126	0.903729	0.779166	BC016495	225994
0.0551472	-0.820083	-2.15233	0.851493	1.06666	1.16715	BC022687	217887
0.0269012	-1.01466	-2.05924	1.05489	0.915132	1.04229	BC022687	217887
0.0575128	0.0174222	-4.14556	0.47546	0.191453	-0.35885	BC032203	210982
-0.0815043	-0.53524	-2.38489	0.945486	0.958792	0.846301	BC046404	192976
0.692301	-3.53525	-4.01249	0.701615	0.239106	-0.201853	BC055324	381306
0.161927	-1.24357	-2.41724	0.0706682	0.0503807	-0.0127144	BC088983	382010
0.880701	-2.12435	-5.50655	1.0643	0.288985	-0.288985	Bcar1	12927
0.222556	-2.4312	-2.43115	0.383308	0.0588799	-0.0588799	Bcl10	12042
0.20143	-2.23179	-2.76553	0.366331	0.0496836	-0.0496836	Bcl10	12042
0.249485	-1.93416	-2.0946	0.517921	0.0823641	-0.0823631	Bcl10	12042
-0.165076	-0.743669	-2.21305	0.964071	0.165075	0.965599	Bcl2a1a /// Bcl2a1b /// Bcl2a1d	12044///12045///12047
-0.0511608	-1.08603	-1.54252	0.32886	0.186196	0.206629	Bcl7b	12054
-0.00477505	-0.924689	-2.8357	0.474321	0.367266	0.414295	Bcs1l	66821
-1.11314	-0.560873	-3.48523	0.550221	1.23107	0.967283	Bdh1	71911
-0.163368	0.163367	-1.46167	0.664308	1.13414	1.07027	Bend5	67621
0.0349751	-0.923141	-2.29556	0.191374	0.126027	-0.0349751	Bfar	67118
0.104343	-3.28631	-3.46716	0.441491	0.221737	0.139384	Bid	12122
0.00383186	-1.58743	-3.48869	0.484348	0.206723	0.203831	Bid	12122
0.146092	-1.09856	-1.27423	0.616555	1.02911	0.318176	Bid	12122
0.372613	-1.16846	-1.02933	1.00646	0.650845	0.875209	Bmp4	12159
0.256018	-0.927203	-2.50958	0.713969	0.198633	-0.198633	Bmpr2	12168
-0.0532713	-0.675879	-1.98516	0.333085	0.208894	0.0532713	Bms1	213895
0.0329742	-0.958641	-1.95717	0.35539	0.389123	0.480906	Bnip1	224630
0.267184	-2.08996	-5.19934	0.702173	0.0100226	-0.0100222	Boc	117606
0.119011	-1.30757	-2.60891	0.367507	0.440528	0.110353	Bod1l	665775
-0.036315	-0.595877	-3.96549	0.831322	0.590713	0.621757	Bola1	69168
-0.180482	-0.780396	-2.06602	0.488349	0.180481	0.274752	Bpgm	12183
1.72371	-1.17495	-2.72034	0.382667	-0.169703	0.169703	Brca1	12189
0.0257692	-1.5157	-2.61628	0.428989	0.165818	0.149895	Brd7	26992
0.436101	-2.31614	-2.96354	0.843539	0.241687	-0.241687	Brd8	78656
0.229348	-2.39966	-2.20397	0.742921	0.107141	-0.107141	Brd8	78656
0.085495	-0.552928	-1.80124	0.422461	0.4233	0.443254	Bri3	55950
0.0774651	-3.30495	-3.99276	0.333389	0.000628471	-0.000627518	Brix1	67832
0.362249	-2.56629	-2.92364	1.00344	0.165636	-0.165636	Brms1	107392
-0.110456	-1.7485	-3.69266	0.831067	0.253701	0.110457	Brwd3	382236
0.59095	-0.67395	-2.54673	1.20659	0.603015	-0.59095	Brwd3 /// Gm10452	100038641///382236
0.755477	-1.86543	-2.17916	0.730682	0.153834	-0.153833	Btaf1	107182
0.669204	-1.78005	-2.22461	0.688627	0.0685139	-0.0685139	Btaf1	107182
-0.0346241	-1.28058	-2.53999	0.209262	0.187854	0.137835	Btbd10	68815
0.202875	-1.68251	-3.09379	0.252938	-0.0506129	0.0506129	Btbd11	74007
0.137867	-1.34122	-3.22514	0.322066	0.0108271	-0.0108271	Btbd11	74007
0.388659	-1.06441	-2.90869	0.283656	0.242678	0.0303311	Btbd9	224671
-0.0685015	-0.943665	-1.88437	0.117214	0.203276	0.278271	Bub3	12237
0.800242	-1.7592	-4.12153	0.89328	0.195286	-0.195286	Bysl	53414
-0.0818248	-0.556503	-2.76973	0.130694	0.0818248	-0.413704	C030046E11Rik	226089
-0.139853	-1.5134	-2.84648	0.298112	0.139853	0.372392	C1qtnf6	72709
1.76833	-2.05606	-1.26564	0.60406	0.234524	-0.234524	C230081A13Rik	244895
0.441182	-1.79472	-2.85772	0.179846	-0.0942721	0.0942721	C330006K01Rik	231855
0.0090971	-1.28156	-2.38523	1.51686	0.798602	0.89913	C77080	97130
0.619452	-0.900682	-3.57958	0.947879	0.0314236	0.724707	Cables1	63955
0.0100918	-2.06984	-2.11308	0.802045	0.507777	0.185802	Caml	12328
0.427477	-2.02819	-2.44004	0.291147	-0.0113716	0.0113716	Camsap1	227634
0.653645	-1.39032	-2.11821	0.870872	0.0569992	-0.0569992	Camsap1	227634
0.693091	-1.71599	-2.82901	0.888213	0.234858	-0.234858	Camsap1	227634
0.0787153	-1.02966	-3.34579	0.12172	0.0763912	-0.0561752	Cand1	71902
0.0132847	-0.862996	-3.08858	0.356755	0.324317	0.693227	Capn1	12333
0.188694	0.00947666	-2.45388	-0.00947666	-0.470559	-0.0453629	Catsper2	212670
0.121168	-0.858812	-1.54903	0.691259	0.585096	0.565037	Cbr3	109857
0.05826	-0.54901	-1.66115	0.593171	0.674188	0.848244	Cbr4	234309
0.254895	-2.51165	-4.69901	0.79913	0.0979686	-0.0979686	Ccdc101	75565
0.274631	-1.51993	-2.48461	0.275394	0.0133667	-0.0133667	Ccdc101	75565
0.270466	-1.36534	-1.91372	-0.0697079	0.291272	0.0697088	Ccdc101	75565
0.365951	-4.19615	-4.19438	0.743658	0.186278	-0.186279	Ccdc102a	234582
0.615793	-2.84517	-1.88727	1.06359	0.212454	-0.212453	Ccdc102a	234582
-0.545135	-0.246131	-3.79148	0.489633	0.246132	0.407456	Ccdc103	73293
0.411097	-0.22246	-3.49853	-0.105245	0.227568	0.630968	Ccdc109a	215999
-0.136714	-3.14662	-3.19939	1.0061	0.416718	0.136714	Ccdc112	240261
-0.327406	-1.05701	-2.1974	0.318728	0.826105	0.78364	Ccdc141	545428
-0.396263	1.85223	-2.34701	2.25843	2.41224	0.396263	Ccdc158	320696
0.123859	-1.7727	-2.35717	0.540612	0.121923	-0.121923	Ccdc32	269336
0.136898	-2.29446	-2.14198	0.114611	0.0775056	-0.0775051	Ccdc45	320162
0.258783	-3.52516	-1.4205	0.855133	0.0199881	-0.0199876	Ccdc51	66658
0.111655	-2.97544	-3.30895	1.21885	0.303701	-0.111655	Ccdc55	237859
0.253055	-1.08753	-1.85987	1.12629	0.954169	0.916638	Ccdc68	381175
0.16141	-1.78597	-2.10828	0.826632	0.935297	0.502839	Ccdc69	52570
0.399482	-1.16625	-1.88844	0.592705	0.10389	-0.103891	Ccdc71	72454
-0.0150895	-0.350168	-2.29896	0.256351	0.015089	-1.85893	Ccdc79	320022
0.134776	-1.88495	-1.62796	0.20324	0.168312	0.146909	Ccdc86	108673
0.158269	-2.06503	-1.69485	0.583456	0.0869608	-0.0869608	Ccdc86	108673
0.067668	-0.965273	-1.92125	0.317589	0.20453	-0.0676675	Ccdc86	108673
0.119221	-2.64222	-2.83201	0.827402	0.743403	0.679368	Ccdc93	70829
-0.0505571	-1.88922	-2.41903	0.604542	0.169264	0.0505562	Ccdc93	70829
0.0744991	-0.85482	-1.47484	0.381353	0.45233	0.291668	Ccdc97	52132
0.464714	-1.24988	-2.09638	0.0737133	0.0516729	-0.0516729	Ccdc99	70385
0.766079	-1.65028	-2.49948	0.0559759	0.189388	-0.0559769	Ccna2	12428
0.725943	-1.15973	-2.21862	-0.124175	0.235595	0.124176	Ccna2	12428
0.661511	-0.681194	-3.62681	0.608279	0.277296	-0.337708	Cd3eap	70333
-0.0476751	0.309628	-1.74829	0.326292	0.210065	-1.84809	Cd80	12519
0.179054	1.03781	-2.3139	-0.162397	-0.426555	-0.934943	Cdc14a	229776
0.392975	-1.00786	-1.81071	0.181765	0.00864696	-0.00864601	Cdc20	107995
0.603636	-2.51439	-3.88181	0.165609	0.0487824	0.0907412	Cdc27	217232
0.165721	-1.08722	-2.19956	0.223795	0.193978	-0.165721	Cdc27	217232
0.000858307	-1.00562	-1.83926	0.282487	0.0390234	0.0830565	Cdc42ep5	58804
0.779485	-1.43908	-2.39993	0.880201	0.119723	-0.119723	Cdc42se1	57912
-0.0464926	-1.46479	-3.10723	0.247276	0.234715	0.142537	Cdc5l	71702
0.0902204	-0.820753	-2.78951	0.0739803	0.158196	0.255977	Cdc5l	71702
2.0246	-0.772959	-3.47927	0.929482	0.302019	-0.302019	Cdc6	23834
0.00486183	-2.04668	-3.15958	0.568901	0.647494	0.550738	Cdc73	214498
1.44295	-2.19407	-1.69596	0.736032	0.278257	-0.278257	Cdca5	67849
1.45549	-2.84002	-1.30376	0.784095	0.156614	-0.156613	Cdca5	67849
0.39365	-2.36168	-1.8184	0.336713	-0.0202141	0.0202141	Cdca7	66953
0.345011	-0.187987	-2.87552	-0.171154	0.240471	0.317642	Cdca8	52276
0.354404	-0.534431	-3.10387	-0.081028	0.081028	0.085351	Cdk1	12534
1.15857	-1.65851	-1.70875	0.939066	0.267444	-0.267443	Cdk12	69131
0.269931	-1.75742	-3.49129	0.35148	0.191801	-0.191801	Cdk13	69562
1.08867	-1.61848	-2.15946	0.784975	0.172132	-0.172132	Cdk13	69562
1.02298	-1.29506	-2.25076	0.990994	0.0616388	-0.0616388	Cdk17	237459
0.0917378	-0.799437	-3.36479	0.230492	0.0580168	-0.0580168	Cdk18	18557
0.0954933	-2.58847	-2.5405	0.399831	0.323264	0.139037	Cdk5rap1	66971
0.373652	-3.70944	-3.94951	0.810483	0.143576	-0.143576	Cdk7	12572
0.133141	-2.27636	-3.73297	0.482779	0.120992	0.181198	Cdk7	12572
0.505559	-1.34479	-2.18492	0.431534	0.140103	-0.140103	Cdk8	264064
0.215566	-1.15351	-1.84262	0.40029	-0.00140953	0.00140953	Cdk9	107951
-0.135043	-1.20896	-2.15769	0.637891	0.565429	0.57916	Cdkn1a	12575
-0.0942917	-0.810588	-1.57228	0.782617	0.627124	0.679853	Cdkn1a	12575
0.591427	-2.31374	-1.97056	1.13068	0.334392	-0.334392	Cdkn2aip	70925
0.671954	-1.70655	-2.45078	0.418772	0.0726347	-0.0726347	Cdr2	12585
0.383281	-1.01183	-2.95919	0.278076	0.0644608	-0.0644608	Cdr2l	237988
0.474617	-2.34367	-1.85674	0.36725	0.0661831	-0.066184	Cdt1	67177
0.532559	-2.13821	-1.98555	0.391797	0.135239	-0.135239	Cdt1	67177
0.0878887	-2.96796	-3.90291	0.307544	-0.0878887	0.14817	Cdyl	12593
0.425361	-2.45433	-2.41296	0.520203	0.122561	-0.12256	Cdyl	12593
0.63382	-2.36523	-3.82893	0.745556	0.00317764	-0.00317764	Cebpg	12611
0.463055	-1.50689	-3.07292	0.216494	0.023097	-0.023097	Cebpz	12607
0.844075	-0.844075	-1.83302	3.16986	3.64469	3.85354	Cend1	57754
0.335862	-1.01525	-0.581181	1.31101	1.05099	0.950337	Cend1	57754
-0.202678	-1.62372	-3.03642	1.93903	2.18209	2.5233	Cend1	57754
0.116867	-0.950914	-2.33385	0.225698	0.116921	-0.116867	Cenpo	52504
0.26342	-1.63712	-2.23079	0.0622044	0.125385	-0.0622053	Cep170	545389
0.129832	-1.41471	-1.90162	0.249099	0.0673609	-0.0673609	Cep170	545389
0.29826	-1.17498	-2.04429	0.376672	0.0158672	-0.0158672	Cep57	74360
0.289386	-1.07405	-2.66295	-0.102653	0.0820746	-0.0820751	Ces2f	71903
0.302284	-0.208789	-2.60048	0.7933	-0.168221	0.168221	Cgrrf1	68755
1.44131	-1.85527	-3.83523	1.02642	0.28258	-0.28258	Chd1	12648
0.75028	-2.31221	-2.68654	0.982536	0.331975	-0.331975	Chd1	12648
0.478612	-1.15473	-1.9788	0.841634	0.346006	-0.346006	Chd8	67772
0.18904	-1.833	-3.50013	0.380108	0.0627317	-0.0627308	Chic2	74277
1.02662	-1.09602	-2.22697	0.778228	0.312687	-0.312687	Chic2	74277
-1.29714	-2.85959	-2.52759	0.681252	0.78279	0.937674	Chmp4c	66371
0.279935	-0.667236	-0.825398	0.761474	1.33207	0.941175	Chmp4c	66371
-0.0529032	-0.449757	-2.34176	0.423099	0.193328	0.4709	Chmp7	105513
-0.0861292	-1.50593	-4.41108	0.444532	0.230626	0.0947609	Chst12	59031
-0.0348196	-0.910999	-1.85454	0.521312	0.453173	0.353077	Ciao1	26371
0.1903	-1.45889	-2.51028	0.236895	0.633636	-0.000514984	Cir1	66935
1.21476	-0.50383	-3.95953	-0.0625401	0.439391	0.0625401	Ckap2l	70466
0.189382	-0.67287	-2.20091	-0.155829	0.169775	0.334537	Cks2	66197
0.0830536	-0.668731	-2.41544	-0.0655575	0.141363	0.292614	Cks2	66197
0.0911398	-0.510738	-1.64155	0.613765	0.55672	0.504708	Clasp1	76707
-0.0819631	-1.42026	-2.51516	0.344684	0.252108	0.248256	Clec2h	94071
0.527641	-2.12071	-2.11454	0.231521	0.0273209	-0.0273209	Clk3	102414
0.365202	-1.41422	-2.68701	0.429734	0.561231	-0.0782032	Cln8	26889
0.0310259	-1.17648	-2.34657	0.422113	0.205841	0.105905	Cln8	26889
0.181653	-1.52331	-2.00077	0.730788	0.357975	0.236524	Cln8	26889
0.532523	-3.48936	-4.15164	0.800745	0.188597	-0.188597	Clpx	270166
0.16858	-1.18997	-1.94803	0.311377	0.194483	0.282907	Cluap1	76779
-0.451255	0.829843	-1.99387	0.330955	0.23064	-1.82423	Clvs1	74438
0.400976	-3.46397	-0.871314	0.6147	0.207871	-0.0784264	Cnot1	234594
0.448849	-2.53565	-3.01812	0.969133	0.448607	-0.186875	Cnot2	72068
0.398694	-2.62504	-2.99019	0.955354	0.235047	-0.235047	Cnot2	72068
0.262115	-2.16847	-2.61161	0.817366	0.127058	-0.127059	Cnot2	72068
-0.0507288	-1.50577	-2.5939	0.519616	0.484186	0.464497	Cnot2	72068
-2.73398	0.173392	-1.84539	0.967652	0.950719	1.08275	Cnot2	72068
1.15801	-1.12643	-1.77886	1.23892	0.36527	-0.36527	Cnot6l	231464
0.350718	-1.63387	-2.20977	0.70557	0.056983	-0.056983	Cnot8	69125
0.153397	-0.896751	-1.78229	0.375088	0.539283	0.520501	Cobll1	319876
0.121813	-1.81782	-4.04917	0.621123	0.573399	0.392524	Cog1	16834
-0.0150404	-0.702302	-1.77974	0.439177	0.49118	0.679335	Cog1	16834
0.773755	-1.35943	-1.63488	0.910008	0.07796	-0.07796	Cog3	338337
0.587161	-2.23608	-5.15269	0.675598	0.00959206	-0.00959301	Cog8	97484
0.370111	-1.56659	-2.62074	0.39756	-0.0553932	0.0553932	Cog8 /// Pdf	68023///97484
-2.2159	0.599977	-2.74046	0.464562	-0.169354	0.169354	Col23a1	237759
0.246869	-0.821289	-0.344084	1.0518	0.795789	1.06283	Col4a3bp	68018
0.0955367	-1.01953	-1.60587	0.436852	0.579038	0.650802	Col4a3bp	68018
-0.0131741	-1.78652	-3.61714	0.340314	0.296103	0.34867	Commd2	52245
0.370141	-4.66163	-4.78842	0.862824	0.160687	-0.160687	Commd5	66398
0.453528	-3.61985	-5.91131	1.00563	0.0587625	-0.0587625	Commd5	66398
0.0258684	-2.21085	-3.43673	0.172838	0.0679598	-0.0258684	Coq10b	67876
0.403024	-1.64125	-2.72552	0.389858	0.122305	-0.122304	Coq10b	67876
0.265656	0.261901	-3.45777	-0.521382	-0.14326	0.14326	Coq3	230027
-1.03079	-0.408565	-2.79586	1.27964	1.0999	1.62832	Coro1a	12721
-0.0196605	-0.633449	-4.57956	0.574867	0.58393	0.553747	Coro1a	12721
0.0324345	-2.845	-2.68075	0.722727	0.217986	0.105828	Cox11	69802
0.434505	-0.698504	-2.74439	-0.0618238	0.140839	0.0618248	Cpsf2	51786
0.901948	-0.0666266	-4.71218	-0.324183	0.194395	0.0666266	Cpsf2	51786
0.572713	-1.16713	-2.31693	0.290695	0.230566	-0.0106792	Cpt2	12896
-0.0897284	-0.961906	-3.9843	0.236196	0.335753	0.553243	Cradd	12905
0.1968	-1.63821	-3.26334	0.614431	0.42596	0.55166	Crbn	58799
0.0378342	-0.779244	-1.97868	0.624622	0.963429	1.0213	Crbn	58799
0.0752287	-4.76424	-3.31936	0.997633	0.258714	0.231013	Creb1	12912
0.287645	-1.66675	-1.92365	0.415254	0.0944262	-0.0944271	Creb1	12912
0.407095	-0.896106	-2.27241	0.181914	0.517926	0.274832	Creb1	12912
-0.0278311	-1.25744	-2.19164	0.670285	0.773462	0.753927	Creb3	12913
0.0447435	-1.10944	-1.6777	0.736668	0.774556	0.790131	Creb3	12913
0.670487	-1.202	-1.42492	0.876508	-0.0783472	0.0783472	Creb3l2	208647
0.234706	-0.697727	-2.44579	0.103853	0.192534	-0.103853	Crk	12928
0.238227	-0.832529	-2.3396	0.0322256	0.0203152	-0.0203152	Crk	12928
0.242511	-1.97668	-1.90969	0.832581	0.265798	-0.242512	Crtc3	70461
0.612659	-0.820798	-2.3622	0.00161076	0.171091	-0.00161171	Cry1	12952
-0.0521107	-0.931593	-2.65306	0.166621	0.261081	0.490787	Csnk1a1	93687
0.504266	-2.05412	-5.92208	0.728522	0.121865	-0.121864	Csnk1d	104318
0.215706	-1.8064	-2.788	0.422814	0.0164375	-0.0164375	Csnk1d	104318
0.181152	-1.90241	-2.75679	0.407257	0.0845327	-0.0735817	Csnk1d	104318
0.128056	-0.542433	-1.86627	0.582564	0.539739	0.493552	Csnk1d	104318
1.58193	-1.18843	-1.09709	1.09709	1.66945	2.02327	Csrnp3	77771
0.72375	-1.69586	-3.0418	0.765872	0.0714817	-0.0714812	Csrp2bp	228714
0.341396	-2.09841	-2.2411	0.810288	0.0896854	-0.0896845	Cstf1	67337
0.0732517	-1.61161	-2.2095	0.332162	0.0430794	-0.0430794	Cstf3	228410
0.80541	-1.61286	-2.20754	0.818334	0.0651884	-0.0651884	Ctdp1	67655
-0.00443649	-0.26853	-2.39641	0.143694	0.0268373	0.156713	Ctdsp2	52468
0.231931	-1.38717	-3.00434	0.330332	0.0300941	-0.0300941	Ctgf	14219
-0.0828047	-0.83753	-2.9403	0.37392	0.171859	0.170117	Ctr9	22083
0.0861716	-1.97612	-2.46312	-0.0144677	0.0144677	-0.672776	Cuedc1	103841
0.159356	-1.48069	-4.00312	0.287894	0.0386772	0.103116	Cul1	26965
0.0495715	-0.340244	-2.36312	0.0689559	0.0474358	-0.0474358	Cul2	71745
1.04908	-1.15432	-4.33961	0.797696	0.0056181	-0.00561857	Cul3	26554
0.3922	-1.55304	-2.53922	0.412093	0.148279	-0.14828	Cul3	26554
0.568068	-0.444394	-3.93613	-0.206061	0.206689	0.206061	Cul3	26554
-0.0193033	-1.05196	-2.44324	0.670487	0.785726	0.588969	Cutc	66388
0.655111	-3.71204	-3.46358	0.961096	0.152545	-0.152544	Cwc22	80744
0.505852	-2.2128	-1.97775	0.767643	-0.00500298	0.00500298	Cwc25	67480
0.191957	-1.45612	-1.64687	0.953808	1.15656	0.974897	Cwc27	67285
0.0707741	-1.41107	-2.15733	0.406384	0.538931	0.269639	Cwf19l2	244672
-0.128423	-1.23914	-1.85509	1.84283	0.87656	1.01463	Cxcr6	80901
-0.0911565	-1.62877	-2.38431	1.23071	1.288	1.21258	Cyp27a1	104086
-0.0676332	-0.511847	-2.10702	1.47403	0.944279	1.08339	Cyp2r1	244209
0.329782	-0.375147	-2.35754	-0.329782	-0.427756	0.64738	Cyp2u1	71519
0.429434	-2.55362	-3.51359	0.438515	-0.030097	0.030097	Cyth3	19159
-0.0497217	-1.03488	-2.85588	0.629572	0.664585	0.441671	D030016E14Rik	320714
-0.0736208	-1.2029	-3.00786	0.456282	0.486891	0.461518	D030074E01Rik	75964
-0.0255346	-1.59457	-2.44122	0.227146	0.0325499	0.0255346	D11Wsu99e	28081
0.856882	-1.49529	-3.96174	0.802921	0.205616	-0.205616	D14Abb1e	218850
-0.368293	0.16697	-3.1884	1.29158	1.78693	1.56029	D14Ertd668e	219132
0.0965548	-0.726095	-2.14958	0.352938	0.17256	0.0327177	D19Wsu162e	226178
0.404574	-2.51843	-4.06995	0.655839	0.0334482	-0.0334473	D1Bwg0212e	52846
0.281928	-2.94802	-3.79168	0.951109	0.283625	-0.281928	D4Bwg0951e	52829
-0.00330544	-0.262173	-2.93392	0.00330544	0.094243	0.0931439	D6Mm5e	110958
0.0738525	-1.2488	-2.09639	0.56764	0.796255	0.930007	D6Wsu163e	28040
0.174582	-1.74947	-2.26372	0.240029	0.153434	-0.153435	D930015E06Rik	229473
0.402351	-2.31827	-2.83322	0.886877	0.223251	-0.223251	Daam1	208846
0.0221963	-0.791914	-2.07522	1.1251	0.551003	-0.0221958	Daam1	208846
-0.074513	-1.14886	-3.26221	0.625854	0.358188	0.0745134	Dach1	13134
0.219865	-1.38698	-3.36264	1.37098	0.879958	0.871213	Dapk1	69635
0.373144	-1.07969	-1.72485	0.836857	0.580614	0.72641	Dapp1	26377
0.089077	-0.49126	-2.61885	0.854466	0.759451	0.468274	Dars2	226539
0.335701	-2.10318	-1.66208	0.96948	0.149409	-0.14941	Daxx	13163
-0.424412	-0.680787	-1.75563	1.64141	0.834205	0.38477	Dbp	13170
0.195441	-1.04298	-2.00883	0.747383	0.7252	0.02215	Dbp	13170
0.104048	-2.48264	-3.52304	0.802848	0.0174427	-0.0174427	Dcaf10	242418
0.362662	-2.27311	-3.52993	0.561234	0.117246	-0.117246	Dcaf13	223499
-0.151614	-1.16284	-1.19964	1.26215	1.15999	1.15413	Dcaf4	73828
0.0953579	-2.18612	-1.79818	0.66788	-0.0953574	0.463437	Dcaf5	320808
-0.0165272	-1.00677	-3.07357	0.493206	0.533757	-0.275117	Dcp1a	75901
-0.120468	-1.51368	-2.02839	0.311181	0.202034	0.138822	Dctn4	67665
0.144564	-2.07932	-5.35259	0.408822	0.112854	-0.112854	Dcun1d4	100737
-0.137166	-1.11997	-1.55369	0.617518	0.68144	0.691274	Ddah2	51793
0.0866089	-1.05972	-5.09432	0.0728173	0.713625	0.281929	Ddhd1	114874
0.587919	-2.89694	-1.46869	0.903113	0.0398264	-0.0398264	Ddi2 /// Rsc1a1	68817///69994
-0.101343	-2.00486	-4.45552	0.357148	0.581979	0.566056	Ddx10	77591
-0.0241013	-2.48066	-3.51937	0.478745	0.666196	0.465004	Ddx10	77591
0.438422	-3.1007	-3.28722	0.733336	0.0377159	-0.0377169	Ddx20	53975
0.363437	-1.17039	-2.14228	0.0592375	0.121284	-0.0592365	Ddx21	56200
0.00533199	-1.65266	-1.97545	0.440697	0.4043	0.295212	Ddx24	27225
0.0641031	-1.46979	-1.70679	0.350351	0.441398	0.412289	Ddx27	228889
0.476579	-4.4688	-1.62453	0.717748	0.128578	-0.128579	Ddx31	227674
0.337227	-1.13324	-1.7746	0.349728	0.120207	-0.120208	Ddx42	72047
0.03092	-1.87368	-3.13531	0.309078	0.175068	0.0773983	Ddx52	78394
0.280717	-1.19792	-1.62179	0.0456209	0.175614	-0.0456219	Ddx52	78394
0.495424	-1.91644	-4.01097	0.355346	-0.3944	0.0707555	Ddx55	67848
0.0780859	-0.51317	-1.85991	0.318703	0.504958	0.241611	Ddx56	52513
0.117951	-0.589615	-1.22555	0.686816	1.02079	1.05276	Ddx58	230073
0.0149317	-0.562511	-1.8882	0.616523	0.975422	0.754819	Ddx58	230073
-0.04005	-1.40005	-1.70156	0.19748	0.0400496	0.23583	Ddx59	67997
0.0382318	-1.78496	-2.69895	1.06428	0.778751	0.708824	Def6	23853
1.52314	-3.31509	-3.46823	0.388673	-0.388674	0.564274	Defa3	13237
-1.63946	0.694016	-1.76967	0.0803275	-0.0803275	-0.450678	Defb10	246085
0.538063	-1.60263	-2.81366	0.586494	0.138384	-0.138383	Dennd4c	329877
0.414303	-1.17722	-3.31616	0.075285	0.0924787	-0.075284	Denr	68184
0.575501	-0.64057	-2.44432	0.0463924	0.160658	-0.0463934	Denr	68184
0.298179	-0.106678	-2.09364	0.488369	0.462099	-1.27237	Depdc5	277854
0.121787	-2.2235	-4.53092	1.51379	0.818607	-0.121787	Depdc7	211896
-0.0752935	-1.44356	-4.06435	0.45636	0.475253	0.438784	Dgcr14	27886
0.488549	-2.08319	-2.35312	1.01888	0.292026	-0.292027	Dgkq	110524
0.065877	-0.489337	-1.70545	0.663675	0.760935	0.878858	Dhodh	56749
-0.041811	-1.57146	-2.23506	0.0494232	0.16881	0.159731	Dhx30	72831
-0.0868149	-1.96531	-2.58013	0.438205	0.235475	0.0868149	Dhx30	72831
0.0345011	-1.47452	-1.96493	0.262515	-0.0345011	0.0550318	Dhx30	72831
0.0109177	-1.80709	-2.99358	0.321065	0.0969048	-0.0109177	Dhx32	101437
0.274969	-1.16407	-4.52745	0.821572	0.11853	-0.177067	Dhx33	216877
-0.0879879	-1.84712	-2.20637	0.615352	0.173688	0.226524	Dhx35	71715
0.0145636	-1.49084	-2.90423	0.183645	0.332805	0.372936	Dhx36	72162
0.380204	-0.380203	-2.47603	1.18665	0.918746	1.34781	Dhx38	64340
0.0557222	-1.53675	-2.39734	0.0681505	-0.0447264	0.0447254	Dimt1	66254
0.109571	-0.814271	-2.62135	0.65563	0.194565	-0.0113707	Dip2b	239667
-0.0960465	-1.83207	-5.53101	0.893741	0.0960469	0.199936	Diras2	68203
-0.0335941	-1.23726	-2.65055	0.371438	0.294579	0.265376	Dis3l	213550
0.133806	-1.26365	-1.66022	0.438455	0.0609741	0.108437	Dlg3	53310
-0.0572214	0.0572214	-3.27643	-0.077621	0.757454	0.859179	Dlgap1	224997
0.0522223	-2.04138	-2.97352	0.75076	0.365346	0.153139	Dmap1	66233
0.99549	-1.40867	-2.34128	0.677709	0.120633	-0.120634	Dmxl1	240283
0.0177727	-0.787614	-2.34061	-0.0177717	0.27495	0.189415	Dnaja2	56445
0.143009	-0.982331	-2.93327	0.249085	0.053874	-0.053875	Dnaja3	83945
-0.0547237	-1.7325	-1.45368	0.0547233	0.340738	0.0997949	Dnajb12	56709
0.150101	-2.63144	-2.96663	0.533723	0.0578938	-0.0578938	Dnajb4	67035
0.235122	-2.65203	-2.81815	0.562875	0.0911274	-0.0911274	Dnajb4	67035
-0.0651989	-0.715769	-2.30478	0.17494	0.0826426	0.178579	Dnajc2	22791
0.048007	-0.73418	-2.16938	-0.0443864	0.513962	0.315705	Dnajc24	99349
-0.0531693	-0.70751	-2.23279	0.298823	0.438416	0.380413	Dnajc24	99349
-0.0221376	-1.74669	-3.27887	0.0601568	0.218401	0.0221367	Dnajc5	13002
-0.0352669	-1.86075	-2.19137	0.0352669	0.140851	0.156709	Dnajc5	13002
0.239352	-0.247112	-2.60803	0.529414	0.604214	0.925896	Dnmt3a	13435
0.14889	-2.57939	-2.07446	0.512944	0.189944	0.0716238	Dnttip2	99480
0.0659838	-2.35841	-1.93646	0.664425	0.292464	-0.0659838	Dnttip2	99480
-0.530363	-5.8651e-05	-3.14799	0.968906	0.731251	5.81741e-05	Dock10	210293
-0.0126181	-0.409071	-1.15908	1.11411	0.933743	0.824217	Dock9	105445
0.0411901	-0.699939	-1.75272	0.841888	0.955057	0.875174	Dock9	105445
-0.0773306	-0.580063	-1.89655	0.62422	0.865529	0.875807	Dock9	105445
0.318075	-1.7298	-1.77766	0.669462	0.0241699	-0.0241699	Dph1 /// Ovca2	116905///246257
0.396914	-1.25119	-2.08251	0.126135	0.134899	-0.126135	Dr1	13486
-0.0369492	-0.249213	-1.83197	0.33663	0.554349	0.53831	Drg1	13494
0.170345	-0.566423	-2.54495	-0.170344	0.311785	0.243042	Dscc1	72107
0.836835	0.239975	-2.44238	-0.036581	0.036581	0.209136	Dtna	13527
0.679597	-2.28854	-3.47592	0.763919	0.041029	-0.041028	Dtwd1	69185
0.254711	-1.21975	-2.68181	0.629416	0.180641	0.433926	Dtwd2	68857
-0.109054	-0.611542	-1.30891	1.55205	1.8785	1.57752	Dtx3l	209200
0.98076	-1.52684	-1.97014	1.14623	0.36665	-0.366651	Dus1l	68730
0.843171	-0.430813	-3.17866	0.574512	0.131052	-0.131052	Dus2l	66369
-0.000720978	-0.571154	-2.61252	0.000720978	0.141532	0.108068	Dusp19	68082
1.16872	-1.46954	-2.83725	1.20135	0.287366	-0.287366	Dusp7	235584
0.153415	-1.15202	-1.72949	1.03985	0.693605	0.59156	Dvl2	13543
-0.608788	0.567829	-2.76592	-0.0342965	0.034297	0.504762	Dyx1c1	67685
-0.0525279	-0.940114	-1.68027	0.739965	1.08367	1.063	E130203B14Rik	320736
-0.133001	0.358746	-1.89912	-0.263633	-0.30775	0.157836	E130308A19Rik	230259
0.202756	-3.37488	-6.22289	1.13844	0.401745	0.528154	E130311K13Rik	329659
0.0512514	-1.36643	-2.5506	0.49684	0.530222	0.608934	Eapp	66266
-0.0536814	-4.02911	-3.74587	0.243767	0.0536814	0.129694	Ears2	67417
0.0171223	-0.822555	-2.6391	-0.0171232	0.131134	0.0765934	Ebna1bp2	69072
0.12057	-1.26232	-1.92766	0.26245	0.0436497	-0.0436506	Ece2	107522
0.0126848	-0.989007	-1.9958	0.213428	0.118575	-0.0126858	Eda2r	245527
0.155885	-1.7551	-2.09244	0.712386	0.0385313	-0.0385323	Edc3	353190
0.00382519	-1.24934	-1.71077	0.502183	0.25547	0.116426	Edc4	234699
-0.118927	-0.698423	-0.921652	1.63986	0.674306	0.0646296	Edn2	13615
-1.15153	0.0640359	-1.49652	-0.0640359	0.903562	0.646227	Ednra	13617
0.825461	-2.28266	-2.70836	0.973662	0.235086	-0.235087	Eed	13626
-0.0241556	-0.956573	-2.10426	0.0591488	0.168444	0.0838661	Eef1e1	66143
-0.0580959	-0.346749	-1.82175	0.714126	0.81741	0.520867	Eef2k	13631
0.113161	-0.388801	-2.10798	0.757276	0.741587	0.571366	Eef2k	13631
-0.0126286	-0.363942	-1.6083	0.583033	0.655758	0.662394	Efha1	68514
-0.0456486	-0.707499	-1.81565	1.21003	0.4802	0.229247	Efs	13644
0.343823	-1.7735	-4.46111	0.855391	0.181832	-0.109121	Egfr	13649
0.249545	-0.0793581	-2.81316	-0.555334	0.0362287	-0.0362287	Egfr	13649
0.195339	-4.50521	-2.86668	1.81224	1.82279	2.15548	Ehhadh	74147
0.152333	-3.71716	-4.70275	0.73671	0.119093	-0.119094	Eid2	386655
1.03342	-1.20817	-2.86592	0.696005	0.121904	-0.121904	Eif1a	13664
1.16002	-0.999208	-2.52983	0.82865	0.109171	-0.109171	Eif1a	13664
0.0891409	-0.620618	-2.16283	0.248612	0.41528	0.361183	Eif4a3	192170
0.137726	-0.496076	-2.00442	0.440114	0.382294	0.379577	Eif5b	226982
-0.0235548	-1.0924	-2.30391	0.328232	0.252067	0.133742	Eif6	16418
0.714472	-3.45022	-1.04551	0.599624	0.177957	-0.177957	Elac1	114615
0.121972	-2.58508	-2.05175	1.16018	0.415455	-0.0978346	Elf1	13709
-0.444695	-1.23513	-2.99047	0.0411596	0.417805	-0.0411596	Elf4	56501
1.14407	-1.14407	-2.20153	1.23973	1.45419	2.12288	Elovl7	74559
0.0758152	-1.70154	-4.72219	-0.0563841	0.0582514	0.056385	Elp2	58523
0.0826206	-0.457818	-1.72016	0.386052	0.416602	0.33464	Elp3	74195
-0.00965118	-0.842278	-1.79671	0.468622	0.632721	0.692498	Elp4	77766
-0.206617	-0.684888	-1.67869	0.833088	0.679372	0.826365	Endog	13804
-0.188596	-0.69126	-1.52651	0.843066	0.535162	0.605274	Endog	13804
0.0506554	-1.98288	-1.47006	0.501939	0.223466	-0.0506558	Enox2	209224
0.228415	0.100764	-3.01499	0.678653	-0.144704	-0.100764	Enox2	209224
-1.26874	0.159612	-1.77787	-0.141068	-0.430429	0.146269	Eny2	223527
-0.00117636	-1.56246	-3.6976	1.03888	0.214516	0.00117636	Ephb4	13846
-0.354755	-1.98324	-2.91633	0.377296	0.598659	0.354755	Eppk1	223650
0.101343	-1.16776	-1.74963	0.720697	0.673377	0.74067	Eps15l1	13859
0.36462	-0.94697	-2.89718	0.103536	0.143129	-0.103536	Ept1	28042
0.0434151	-0.941958	-2.51032	0.664615	0.83731	0.69807	Ept1	28042
0.549337	-1.09905	-2.05059	0.835427	0.320272	-0.173346	Erc1	111173
0.568817	-3.91746	-4.02478	1.02158	0.106475	-0.106475	Ercc4	50505
0.87603	-1.02374	-2.25245	0.300379	0.262837	-0.262837	Ercc6l	236930
0.384766	-1.09019	-1.95745	-0.0867171	0.825328	0.0852118	Ercc6l	236930
0.116159	-0.997344	-2.58986	-0.0114412	0.0222216	0.0114412	Eri1	67276
0.0275145	-1.06066	-1.90763	-0.0275154	0.285133	0.24002	Eri1	67276
-1.85155	-0.423885	-2.48334	0.407708	0.0333128	0.342719	Esam	69524
1.28	-1.56434	-5.21995	0.136408	0.419705	-0.136408	Esco2	71988
0.459375	-2.74397	-3.17256	0.502329	0.17977	-0.17977	Esf1	66580
-0.104883	1.11875	-2.9115	0.173306	-0.276274	0.104883	Esr1	13982
0.598527	-0.960097	-1.51339	1.36492	1.45116	1.38896	Esrp2	77411
0.907341	-2.01627	-1.54313	0.98186	0.529029	-0.529029	Etaa1	68145
0.0934734	-1.51443	-1.74179	0.643814	0.541331	0.25373	Etl4	208618
0.0482912	-1.69607	-3.4692	0.445482	0.00538635	-0.00538635	Etv6	14011
1.67331	-1.29533	-2.21116	1.04892	0.574417	-0.574417	Exo1	26909
-0.0138817	-1.23533	-2.51738	0.462631	0.307199	0.290805	Exoc1	69940
0.0592442	-1.47464	-2.70296	0.481094	0.368137	0.322653	Exoc3	211446
-0.0603638	-2.42545	-3.12099	0.607982	0.282022	0.0603628	Exoc8	102058
0.00227833	-1.0952	-1.97815	0.0994616	0.101362	-0.00227833	Exosc1	66583
0.312681	-0.829237	-2.19627	0.121633	0.119558	-0.119559	Exosc1	66583
0.37992	-1.68848	-3.74037	0.331022	4.673e-05	-4.76837e-05	Exosc3	66362
-0.11973	-2.70085	-2.82439	0.961564	0.11973	0.454161	Exosc4	109075
0.204299	-1.65492	-1.57068	0.453753	0.168402	-0.119155	Exosc4	109075
-0.0196171	-1.48193	-2.68893	0.483594	0.38446	0.262335	Exosc4	109075
-0.0217333	-2.58659	-3.50057	0.310743	0.264302	0.188328	Exosc7	66446
0.0233297	-0.898041	-2.19261	-0.0233288	0.126503	0.03053	Exosc8	69639
0.507266	-1.50173	-2.03444	0.263136	0.0816278	-0.0816278	F630043A04Rik	219114
0.559592	-3.8925	-1.52694	1.09366	0.27458	-0.128474	F8a	14070
0.121123	-1.32162	-1.68688	0.139839	0.023962	0.0867214	Fadd	14082
0.0217915	-0.657166	-2.1145	0.233513	0.669686	0.371736	Faf1	14084
0.0270081	-0.886581	-2.77509	0.645377	0.817709	0.794852	Faf1	14084
-0.0887923	-2.07561	-3.6343	1.00608	0.707469	0.490727	Fam105a	223433
0.16147	-0.0255079	-1.98136	-0.626634	0.0255079	-0.981071	Fam105b	432940
1.28007	-1.49584	-1.8082	1.06382	0.221841	-0.221842	Fam108b	226016
1.21875	-1.11543	-1.69159	1.18071	0.310875	-0.310874	Fam108b	226016
0.182895	-2.39991	-2.38041	0.62275	-0.182895	0.414965	Fam110c	104943
0.708407	-1.84434	-1.08547	0.44092	0.0722818	-0.491138	Fam110c	104943
0.0668764	-1.03904	-2.80707	0.27035	0.029686	-0.029686	Fam117b	72750
0.14797	-1.90457	-4.56957	0.524446	0.0102644	-0.0102644	Fam118b	109229
0.104104	-2.38628	-6.87845	0.339739	0.135484	-0.102094	Fam118b	109229
0.0956717	-1.18305	-2.00609	0.210326	0.162605	0.170671	Fam119a	67099
0.0469656	-1.64635	-1.90839	0.406708	0.194552	0.130234	Fam119a	67099
0.503999	-0.137172	-4.35406	0.137172	0.412564	-0.512129	Fam122a	68034
0.275134	-0.815986	-1.57994	1.29537	1.03988	0.946338	Fam158a	85308
-0.17221	-1.56007	-4.40123	0.739737	-0.126127	0.433057	Fam160b1	226252
0.188269	-2.53796	-2.92339	0.546113	0.0464926	-0.0464935	Fam160b1	226252
0.564716	-1.11872	-1.83636	0.740839	-0.0286903	0.0286894	Fam160b1	226252
0.211761	-2.08028	-4.94895	0.595734	-0.0138125	0.121824	Fam175a	70681
0.0727396	-2.16157	-2.60023	0.728958	0.18225	-0.0727406	Fam175b	109359
0.542202	-1.27692	-2.98805	0.584128	0.0637417	-0.0637417	Fam179b	328108
0.0907106	-1.06794	-1.62129	0.43471	0.260992	-0.0907106	Fam185a	330050
0.0108938	-1.87742	-2.30671	0.441118	0.147778	0.136222	Fam192a	102122
0.308539	-1.33095	-2.29196	1.18447	1.03819	1.15203	Fam26e	103511
0.0187826	-1.98575	-3.75583	0.489036	0.196691	0.3537	Fam40a	229707
0.0725608	-1.02139	-1.70237	0.874004	0.538003	0.506219	Fam48a	56790
-0.345725	-2.37975	-3.29224	0.707342	0.579979	0.734359	Fam49a	76820
0.904937	-0.431711	-2.87871	0.38374	-0.0869274	0.0869274	Fam54a	71804
0.36822	-2.71442	-1.961	0.772287	0.17761	0.425692	Fam63a	75007
0.0525675	-0.607067	-2.03981	0.424536	0.453157	0.43017	Fam63a	75007
0.179249	-0.694382	-2.11013	0.422756	0.563347	0.453225	Fam63a	75007
1.44468	-1.65536	-1.78015	0.37319	0.0801859	-0.0801859	Fam65b	193385
0.770205	-0.561533	-3.04716	0.530424	0.284591	-0.284591	Fam65b	193385
0.0875835	-0.0875835	-1.0632	0.777987	1.01877	1.09379	Fam69b	56279
0.0120735	-0.670842	-1.89196	0.242832	0.0654163	0.233085	Fam82a2	67809
0.267278	-2.50693	-2.88207	0.481823	0.24751	0.0544996	Fam83d	71878
1.03052	-1.71366	-2.81917	1.07758	0.513216	-0.513216	Fam84b	399603
0.691416	-2.29435	-3.58651	0.855213	0.0377455	-0.037746	Fance	72775
-0.0197129	-1.95863	-2.43385	0.690205	0.502441	0.0197129	Fancg	60534
-0.187426	-1.10949	-2.38485	0.380039	0.751437	0.43072	Fars2	69955
0.018815	-0.999579	-1.37177	0.395691	0.414178	0.546063	Farsa	66590
1.16329	-1.16236	-1.99753	1.23863	0.368094	-0.368093	Fastkd1	320720
0.983542	-1.30604	-2.45046	0.849159	0.245453	-0.245453	Fastkd2	75619
1.07943	-1.50883	-3.39639	0.793921	0.217052	-0.217051	Fastkd2	75619
2.02038	-0.744587	-4.85252	1.55594	0.570905	-0.570905	Fbxl14	101358
0.456944	-1.11877	-1.84975	0.506941	-0.00832272	0.00832176	Fbxl17	50758
0.0399065	-1.80274	-2.42969	0.654189	0.464637	0.445858	Fbxl20	72194
-0.0639915	-1.4221	-1.9098	0.81319	0.733047	0.384195	Fbxl20	72194
0.503517	-1.43393	-2.17307	0.323831	0.17886	-0.17886	Fbxl3	50789
0.243718	-1.6532	-2.17621	0.371163	0.133804	-0.0322323	Fbxl3	50789
0.223988	-0.881079	-2.04873	0.519666	0.112206	0.468195	Fbxl4	269514
-0.0444441	-0.506438	-2.0358	0.415982	0.351069	0.107544	Fbxo18	50755
0.148519	-0.79991	-2.03871	0.239905	0.40812	0.461875	Fbxo22	71999
0.0307446	-0.705883	-2.21228	1.16167	1.04932	1.11528	Fbxo25	66822
0.0551233	-3.37086	-3.01636	0.824379	0.628245	0.488072	Fbxo28	67948
0.104006	-3.5057	-3.73794	0.655061	0.197423	0.0895271	Fbxo28	67948
0.227599	-2.02695	-1.76067	0.576882	0.348416	-0.227599	Fbxo28	67948
-0.0240178	-1.8601	-3.68602	0.19245	0.400575	0.0240173	Fbxo31	76454
0.314767	-2.15532	-2.42431	0.611535	0.0142841	-0.0142832	Fbxo33	70611
0.270659	-2.20926	-2.20819	0.614084	0.211441	-0.211442	Fbxo38	107035
1.40706	-2.47506	-1.80407	0.884616	0.460283	-0.460283	Fbxo42	213499
-0.0317993	-0.229939	-1.48135	0.684049	0.837186	1.01672	Fbxo6	50762
-0.00463152	-1.04942	-0.848453	1.27297	1.00158	1.03342	Fbxo7	69754
0.0145073	-1.37972	-2.58245	0.181914	0.0186119	-0.0145073	Fbxw11	103583
0.0220928	-1.52971	-2.713	0.192339	0.118106	-0.0220938	Fbxw11	103583
0.0552769	0.0666552	-2.37219	-0.0552769	-0.396123	0.409046	Fcgr1	14129
0.138645	-0.947388	-1.49009	0.901418	0.953521	1.15766	Fdft1	14137
-0.0401878	-0.595508	-1.08667	0.870626	1.04046	1.23885	Fdft1	14137
0.216825	-1.06263	-1.61032	-0.035028	0.580662	0.0350285	Fgd3	30938
-0.171021	-0.518345	-2.0229	0.555619	0.171021	0.660932	Fgd4	224014
0.305153	-2.25574	-1.59098	0.388501	-0.0279408	0.0279408	Fgf2	14173
1.93682	-1.39709	-2.47089	0.983666	0.389274	-0.389275	Fignl1	60530
0.00140953	-2.36682	-3.19567	0.333202	0.099925	0.0365667	Fip1l1	66899
-0.2562	-0.625333	-2.91085	0.66594	0.803686	-1.20969	Flcn	216805
0.875182	-1.66931	-2.81112	0.631337	0.0756826	-0.0756822	Fli1	14247
0.464697	-1.61392	-4.06309	0.688767	0.214334	-0.214335	Flrt2	399558
0.603166	-1.95881	-2.37033	0.982209	0.171724	-0.171724	Flrt2	399558
0.424688	-1.00375	-2.0073	1.02386	0.265975	-0.109035	Flrt3	71436
-0.0668144	-2.20237	-3.41672	1.40455	0.420334	0.096776	Fmn2	54418
0.0400295	-1.45729	-3.08267	0.575623	0.279407	0.149815	Fmnl2	71409
1.30855	-2.6237	-0.609246	0.98389	0.241799	-0.241799	Fnip1	216742
0.716383	-1.68884	-2.22981	0.948697	0.214027	-0.214026	Fnip2	329679
0.742751	-2.89146	-1.01429	0.777112	-0.147745	-0.0749731	Foxf2	14238
-0.093667	-2.24682	-6.50673	0.50026	0.225495	0.101734	Foxk1	17425
0.246821	-0.816704	-2.33247	0.444355	0.1435	-0.143499	Foxn3	71375
-0.0311298	-1.85303	-3.13895	0.743495	0.594604	0.573711	Frg1	14300
0.265118	-2.23982	-2.74457	0.432543	-0.00315094	0.00315094	Frmd6	319710
0.0751705	-1.13932	-2.27452	0.954964	0.713402	0.781585	Frmd8	67457
0.114314	0.0401979	-2.31518	0.030479	-0.034781	0.018712	Fut10	171167
0.143414	0.0298939	-2.82534	0.198321	-0.0298939	-0.118397	Fut10	171167
-0.045001	-1.50735	-2.97372	0.885849	0.045001	0.293903	Fzd2	57265
-0.0612669	-1.45905	-2.48549	0.62644	0.220381	0.263324	Fzd2	57265
0.572334	-1.11389	-2.47813	0.509891	-0.00974369	0.00974464	Fzd2	57265
0.440352	-1.03216	-2.01373	0.948654	0.227968	-0.227968	Fzd6	14368
0.0817518	-1.76101	-1.82301	0.402142	0.0644541	0.283412	Fzr1	56371
0.570753	-2.05175	-1.88867	1.38602	0.441896	-0.214392	Gab1	14388
0.531836	-2.07108	-2.02421	1.04135	0.298891	-0.10605	Gab1	14388
0.0939846	-0.882709	-1.68197	0.704371	0.661588	0.862506	Gadd45gip1	102060
0.363623	-0.47953	-3.28496	0.916453	0.188215	-0.188215	Gatad2b	229542
-0.0755472	-0.423876	-1.65703	0.565144	0.632551	0.716313	Gcc2	70297
0.648596	-1.52487	-2.39946	0.745842	0.246974	-0.246973	Gclc	14629
0.658648	-0.947679	-2.27876	0.667109	0.161813	-0.161814	Gclc	14629
0.379486	-1.11936	-0.379486	1.50267	1.04066	0.936374	Gcom1	102371
0.186403	-2.5405	-3.79562	0.544403	0.194094	-0.0720758	Gdap2	14547
0.225919	-1.39453	-0.722625	1.26937	1.18277	1.38225	Gem	14579
0.762119	-1.80312	-2.18874	0.657752	-0.0127659	0.0127659	Gemin6	67242
0.121869	-0.956001	-2.48376	0.49285	0.404485	0.416194	Gemin8	237221
0.0992489	-1.51506	-2.72078	0.71229	-0.0992484	-0.385338	Gemin8	237221
-2.05741	-0.38032	-2.35009	0.119379	0.451	-0.11938	Gfra1	14585
-2.36585	0.0944066	-2.77938	0.0425439	0.368731	-0.0425444	Ggnbp1	70772
-0.0509214	-1.08851	-1.63046	0.565156	0.435642	0.802307	Git2	26431
0.0120835	-3.843	-4.05786	1.84826	1.43826	1.63705	Gjb5	14622
0.911017	-0.10778	-2.62681	0.10778	0.227523	0.264034	Gjb6	14623
-0.0206418	-0.926845	-2.72588	0.26737	0.138548	0.0206418	Glipr1	73690
-0.34495	-1.35844	-2.20554	0.62557	0.795851	0.012692	Gls2	216456
0.301908	-1.03814	-1.97219	-0.0172243	0.443512	0.0172243	Gltpd1	79554
0.394358	-0.0612426	-3.57893	-0.458661	0.0392013	-0.0118475	Gm12072	666270
-0.0631084	-1.17078	-2.13323	0.462876	0.0849118	0.352473	Gm14446	667373
0.0230627	-0.267678	-1.73903	0.96574	1.13998	1.19845	Gm2382 /// Mthfs	100039707///107885
0.881413	-2.44315	-3.09195	0.688388	0.104299	-0.104299	Gm5081	328099
0.966195	-1.7387	-2.70038	0.317842	0.0469055	-0.0469046	Gm5081	328099
0.859869	-0.993473	-2.23477	0.372007	0.0606518	-1.08435	Gm5141	380850
-0.0339289	-1.56464	-2.47602	0.316255	0.480945	0.283396	Gm6273 /// LOC381765 /// LOC665506 /// Tcrb-J	21580///381765///621968///665506
0.0725541	-0.0584636	-3.26012	0.0584636	0.780426	-1.36078	Gm6556	625121
0.077651	-0.61394	-2.18802	0.593854	0.0721893	0.342751	Gm715	279618
0.0187941	-1.19998	-3.17382	-0.018795	0.146947	0.0428028	Gmnn	57441
0.896087	-2.35674	-4.57757	1.12373	0.15787	-0.15787	Gmppb	331026
0.587954	-1.54648	-3.10361	0.448731	0.174522	-0.174522	Gmps	229363
0.268047	-2.64746	-2.90041	0.831677	0.190407	-0.125183	Gna13	14674
0.402404	-2.28288	-2.06644	0.7381	0.160695	-0.160694	Gna13	14674
-0.0229731	-1.79157	-1.98006	0.524669	0.15088	0.0229731	Gna13	14674
0.234316	-1.8297	-2.2691	0.871016	0.153649	-0.15365	Gna13	14674
0.213338	-1.34556	-2.52691	0.890074	0.353139	-0.213337	Gna13	14674
0.0835419	-0.0835419	-1.96643	0.888372	1.02737	1.40794	Gna14	14675
0.0258722	-1.06467	-1.67201	0.593499	0.569388	0.667426	Gnb1l	13972
0.535402	-1.54124	-2.26275	0.835292	0.338819	-0.0412436	Gne	50798
-0.0480576	-1.44824	-1.75086	0.480194	0.387513	0.0735025	Gne	50798
-0.0201473	-1.0295	-2.03998	0.214668	0.140448	0.0201473	Gnl2	230737
0.14957	-0.858185	-1.8286	0.0581865	0.427382	0.314322	Gnl2 /// LOC100505087	100505087///230737
-0.0200653	-1.11385	-1.95548	0.550929	0.511506	0.504337	Golga5	27277
-0.173762	0.118213	-2.19887	0.0678325	0.547771	-0.102873	Golph3	66629
-0.235653	-3.63034	-5.29851	0.637264	0.425333	0.481366	Golph3l	229593
0.534084	-1.54701	-1.86452	0.288471	0.497794	-0.111448	Gopc	94221
1.32242	-1.72519	-3.53764	0.130251	-0.130251	0.164231	Gopc	94221
0.0708542	-1.84739	-2.31706	0.149542	0.152669	0.23785	Gopc	94221
0.865956	-2.45559	-1.9804	1.08401	0.457572	-0.353957	Gorab	98376
-0.0159006	-0.862743	-1.87719	0.0951071	0.076005	0.421998	Gorasp2	70231
-0.0596647	-3.69766	-5.05407	0.809987	1.08729	0.666999	Gosr1	53334
0.0662823	-1.78432	-2.3785	0.452483	0.148069	0.0609531	Gosr1	53334
0.116663	-2.35673	-2.88827	0.468723	0.181537	-0.116663	Gpatch8	237943
0.229498	-2.42571	-2.33678	0.653949	0.0424233	-0.0424223	Gpatch8	237943
0.38595	-1.48311	-4.25971	0.0404592	0.375532	-0.0404596	Gphn	268566
0.0642815	-1.63857	-2.27767	0.129	0.0778818	0.108987	Gphn	268566
-0.0845637	0.0845642	-2.92077	0.158122	0.336225	-1.24909	Gpr65	14744
-0.0182524	-3.08828	-1.64078	0.40297	0.17782	0.0182519	Gpr68	238377
0.215264	-1.39873	-1.6498	0.554173	-0.0220957	0.0220957	Gpsm1	67839
0.0104914	-0.963676	-1.82511	0.426695	0.45978	0.40722	Gpsm2	76123
0.672313	-0.754085	-2.25488	1.37637	0.709385	0.803517	Gramd1b	235283
-0.0992041	-1.29965	-2.33139	0.619952	0.116277	0.0992041	Gramd3	107022
0.826856	-1.02754	-2.12883	-0.181415	0.0396671	0.312032	Grasp	56149
0.0931539	-0.35651	-1.27105	0.861856	1.12959	1.32779	Grhpr	76238
0.233598	-1.90174	-2.49326	0.598341	-0.0141201	0.0141201	Grpel2	17714
-0.0477419	-0.764992	-2.30507	0.0477419	0.561243	0.489359	Grsf1	231413
-0.0524654	-0.673508	-1.84607	0.0524654	0.511458	0.592923	Grsf1	231413
0.0999146	-0.603079	-2.54064	0.378491	0.646794	0.531698	Grsf1	231413
0.32878	-2.09514	-3.3244	0.420335	-0.142716	0.142716	Grwd1	101612
0.51469	-1.76873	-1.59828	0.10637	0.075367	-0.075367	Grwd1	101612
0.436254	-1.74061	-3.06998	0.531301	0.0292749	-0.0292759	Grwd1	101612
-0.732762	-0.548728	-1.85251	1.45697	1.5423	1.87646	Gstt2	14872
-0.0183902	0.0183902	-1.27986	1.54911	1.36163	1.95127	Gstt3	103140
0.0209112	-3.50969	-3.71628	0.325557	0.0231314	0.0104313	Gtf2b	229906
0.13067	-2.73467	-4.18016	0.704223	0.0657759	-0.0247326	Gtf2e1	74197
-0.0598059	-0.685495	-2.32794	0.0598068	0.318834	0.368861	Gtf2f2	68705
0.172914	-2.18176	-2.63655	0.627393	0.208074	-0.172915	Gtf2h2	23894
0.0195045	-1.13973	-1.80123	0.290645	0.0760059	-0.0195055	Gtf2h3	209357
0.0969534	-0.479109	-1.70497	0.370836	0.605637	0.570359	Gtf2h4	14885
0.142611	-0.728478	-1.59618	0.389558	0.446703	0.486448	Gtf2h4	14885
-0.0110435	-0.0658779	-1.67392	0.601539	0.886215	0.872098	Gtf3c3	98488
0.167984	-1.54638	-1.45668	0.349983	0.0107164	-0.0107155	Gtf3c5	70239
0.173909	-1.27585	-1.90381	0.264388	0.369475	0.0121908	Gtpbp10	207704
0.155909	-1.56909	-2.61468	0.14132	0.450273	0.234536	Gtpbp4	69237
0.0353508	-1.60087	-2.41141	0.26734	0.182978	0.0285769	Gtpbp4	69237
0.0617666	-1.48244	-2.26785	0.210267	0.224909	0.172259	Gtpbp4	69237
0.894378	-1.10333	-1.88764	1.20973	0.335191	-0.335191	Gtpbp5	52856
0.163542	-2.54677	-2.83252	0.588574	0.576971	0.414621	Gtse1	29870
0.911016	-0.400902	-2.66749	0.393542	0.0820408	-0.194681	H1f0	14958
0.00561905	-1.77164	-2.84485	0.56476	0.196155	0.0514793	Hbp1	73389
0.131029	-0.788145	-2.38749	0.903914	0.333509	0.128453	Hbp1	73389
-0.00161839	-1.59387	-2.31284	0.397365	0.282647	0.32805	Hcfc2	67933
0.269907	-1.20017	-2.28707	0.201578	0.099061	0.0117674	Hcfc2	67933
0.212809	-0.736768	-4.15707	0.339809	0.683494	0.225689	Hdac9	79221
-0.177828	0.438917	-2.79124	0.0584993	0.647397	0.239088	Heatr5b	320473
-0.0034008	-0.451863	-1.95691	0.42451	0.466473	0.378876	Hectd1	207304
-0.0871038	-0.444909	-3.19281	0.812682	0.495427	0.411015	Hecw2	329152
0.263975	-1.59231	-2.21513	0.832477	0.83639	0.441875	Helb	117599
-0.0737982	-0.907268	-1.44539	0.0737982	1.00439	0.639445	Helb	117599
0.010294	-1.25303	-1.62858	0.0867233	-0.0102935	0.200843	Helq	191578
-0.313122	0.884792	-3.03221	-0.155976	0.155977	0.760311	Helq	191578
0.535871	-1.61091	-2.78621	0.564652	0.172079	-0.172079	Herc4	67345
-0.173382	-0.19687	-3.66282	0.631091	1.36177	1.34129	Herc6	67138
-0.170707	-1.06373	-2.32907	0.427375	0.170706	0.374871	Herpud1	64209
0.0333424	-1.24118	-1.90136	0.251639	0.101001	0.329432	Herpud1	64209
0.218352	-1.31626	-2.8723	0.30684	0.144932	-0.144932	Herpud2	80517
0.0409117	-1.42795	-1.82425	0.208267	0.170195	0.11948	Herpud2	80517
0.834404	-1.55424	-3.05289	0.856214	0.193077	-0.193076	Hiat1	15247
0.733759	-0.658753	-2.25783	0.627991	-0.111686	-1.30213	Hira	15260
0.129302	-3.67992	-2.32882	0.466356	0.307056	0.384736	Hlcs	110948
0.144184	-0.971766	-1.38519	0.773619	0.625102	0.818659	Hmgcl	15356
0.212257	-1.2579	-2.16515	0.419536	0.0541992	-0.0542002	Hmgcr	15357
-0.056653	-2.0277	-2.75257	0.479585	0.595844	0.538811	Hmgcs1	208715
-0.0075016	-2.29551	-2.94965	0.604911	0.331494	0.377254	Hmgcs1	208715
-0.0399733	-2.21695	-2.73421	0.528484	0.444132	0.42752	Hmgcs1	208715
-0.0034008	-1.8501	-2.30784	0.608768	0.488308	0.424372	Hmgcs1	208715
0.364077	-1.17047	-1.46311	0.691952	0.79276	0.480043	Hmox1	15368
-0.41297	0.00399828	-2.29754	0.668944	1.15958	1.32785	Hnmt	140483
0.0320878	-0.686595	-1.14209	1.24168	1.36573	1.67739	Hook2	170833
-0.0320559	-3.43815	-4.04195	1.00944	0.950185	0.939509	Hook3	320191
0.289364	-1.87187	-1.87239	0.450497	0.230477	-0.230477	Hook3	320191
0.182924	-1.37679	-1.95643	0.621278	0.735202	0.897328	Hook3	320191
0.255191	-0.350198	-1.34446	1.8694	1.71656	1.69546	Hpgd	15446
1.26272	-1.67224	-1.04345	1.54515	0.591907	-0.591907	Hps4	192232
0.0259228	-0.990625	-2.04162	1.1784	1.12543	1.2303	Hs1bp3	58240
0.051405	-0.635579	-3.06366	1.01434	0.318109	0.512884	Hs1bp3	58240
0.0597334	0.132461	-2.89241	-0.87236	-0.0597339	0.62222	Hsbp1l1	66255
0.154871	-0.798069	-1.89199	0.274491	0.480445	0.505217	Hsdl1	72552
0.143849	-2.42814	-2.21577	0.0282474	0.347348	-0.0282478	Hsf2	15500
-0.184644	-0.708322	-1.7409	0.184644	0.632841	0.618739	Hspa14	50497
0.0234604	-1.77072	-1.63651	0.74129	0.167315	-0.0234604	Hspa1b	15511
0.37118	-1.2593	-2.22531	0.761135	0.095521	-0.095521	Hspb8	80888
-0.104348	-2.67091	-5.3185	0.470923	0.219565	0.104348	Hspbap1	66667
0.232387	-2.31031	-1.52028	0.234032	0.034214	-0.034214	Hspbap1	66667
0.248262	0.829148	-2.81044	0.429166	0.697643	-0.576956	Htr5a	15563
0.48689	0.138235	-2.36982	0.234717	-0.287605	-0.138235	Htt	15194
-0.142032	-0.868348	-2.75544	1.40027	1.30732	1.84852	Hvcn1	74096
-0.17861	-4.76215	-4.01879	0.750324	0.337863	0.267274	Hyal2	15587
0.0101862	-0.668677	-2.11959	-0.0101862	0.101753	0.107011	Iars	105148
0.407241	-2.06226	-1.47784	1.11327	0.263218	-0.263218	Id2	15902
0.0878053	-3.42619	-1.05181	0.890276	0.437968	0.148978	Iffo1	320678
0.251249	-1.25619	-2.7854	1.04984	0.535226	0.435785	Iffo1	320678
0.155518	-1.64103	-0.155518	1.28125	1.36182	1.30852	Ifi203 /// LOC100044071	100044071///15950
-0.735403	-0.335646	-3.80043	3.63747	4.05688	3.98946	Ifit1	15957
0.81355	-2.0495	-1.04271	2.89846	2.97198	2.99414	Igtp	16145
-0.000851631	-0.909281	-2.28048	0.064723	0.000850678	0.019187	Il10rb	16155
1.14436	0.0231304	-3.27515	0.420695	-0.238881	-0.661886	Il1r1	16177
1.28972	-2.76472	-2.75618	0.477042	-0.0434704	0.2253	Il7	16196
0.796979	-2.48947	-2.64532	0.479223	0.217566	-0.217566	Incenp	16319
0.569474	-2.02481	-1.54867	0.354302	0.269128	-0.269127	Incenp	16319
0.439128	-0.579955	-3.61823	0.146732	0.111546	-0.111546	Ino80	68142
0.122102	-1.0238	-3.96911	0.364824	-0.0306339	0.0306349	Ino80e	233875
-0.0657902	-1.317	-3.26081	0.527405	0.538656	0.466337	Inpp5b	16330
0.179796	0.0254369	-2.15677	-0.159178	0.315315	-1.21177	Inpp5f	101490
-0.0111647	-0.603288	-1.10972	0.678159	0.930737	1.11009	Insig1	231070
0.121889	-1.19601	-2.49447	0.0811482	0.237891	0.210117	Ints10	70885
-0.02596	-2.39329	-2.13603	0.501366	0.159687	0.025959	Ints12	71793
0.250275	-0.865604	-1.80549	0.384743	0.146048	0.302144	Ints4	101861
0.308263	-1.34105	-2.22735	0.557353	-0.0122929	0.0122919	Ints7	77065
0.157667	-1.23247	-2.85009	0.0573139	0.134705	0.365525	Ints8	72656
-0.0125351	-1.03396	-2.14015	0.0615416	0.0125341	0.101245	Ints8	72656
-0.747441	-2.78006	-4.41873	0.189565	0.286124	1.09063	Intu	380614
0.608375	-3.69957	-3.4386	0.971987	0.492593	0.285812	Ip6k1	27399
-0.136152	-1.00266	-1.57679	1.22257	0.652543	0.69128	Ip6k2	76500
-0.0927916	-0.889744	-4.28978	0.764497	0.520159	0.388155	Ipp	16351
0.128098	-1.48924	-1.75901	0.767088	-0.0100861	0.0100851	Iqcc	230767
0.131022	-2.13239	-3.30217	0.243707	0.0129204	-0.0129194	Iqcj-schip1 /// Schip1	100505386///30953
0.0998669	-0.890756	-3.4733	0.794615	0.713365	0.531456	Irak3	73914
0.440248	-3.15476	-3.37435	0.965318	0.271554	-0.271554	Irf3	54131
-0.0298896	-1.16528	-1.3907	1.33762	1.7371	1.22304	Irf9	16391
0.0969152	-2.58495	-3.20973	0.972392	0.669007	-0.00143623	Irgm1	15944
-0.041039	-3.48943	-4.4247	2.75884	2.63159	2.7155	Irgm2	54396
0.41651	-2.72948	-1.6264	0.854772	0.159768	-0.159769	Irx1	16371
0.980609	-1.07933	-2.33426	0.826792	0.26521	-0.265209	Isg20l2	229504
0.0302486	-0.833264	-2.01478	0.487598	0.519614	0.508245	Itch	16396
0.497117	-1.67326	-2.03355	0.1451	-0.0254831	0.0254831	Itprip	414801
0.243204	-4.06221	-2.69913	0.513922	0.342602	0.922371	Ivl	16447
0.272326	-2.01867	-2.7416	0.538685	0.121054	-0.121055	Iws1	73473
1.22336	-0.794874	-1.86031	1.11714	0.178926	-0.300109	Jag1	16449
0.167375	-1.18222	-1.88303	0.191005	0.145194	-0.0744515	Jagn1	67767
-0.115246	-0.500126	-2.546	0.272451	0.3274	0.115246	Jak2	16452
0.230092	-2.44149	-3.12726	0.377171	0.258192	-0.177032	Jmjd6	107817
0.433376	-2.45057	-2.3745	0.557484	0.0753508	-0.0753517	Jmjd6	107817
-0.240772	-1.18619	-1.76511	0.540393	0.303997	0.341714	Kalrn	545156
0.661525	-2.46638	-2.87858	0.679286	0.218021	-0.218022	Kat5	81601
-0.0233965	-0.685324	-1.57989	0.574753	0.587275	0.488741	Katna1	23924
0.137213	-0.582518	-2.56761	0.047152	0.349348	0.432059	Katnb1	74187
0.426994	-0.116626	-3.62563	-0.178711	0.116625	0.254414	Kcnj12	16515
0.326596	-0.106636	-3.45279	0.345141	0.076489	0.0160809	Kcnk1	16525
0.643072	-1.0171	-3.95977	0.447733	-0.14958	0.14958	Kcnq5	226922
0.402902	-0.772893	-3.59976	0.320355	0.244653	0.0386386	Kcnq5	226922
-0.0982847	-0.530147	-1.86845	0.110869	0.291104	0.403707	Kctd20	66989
0.329921	-1.23426	-2.55356	0.166041	0.072073	-0.072073	Kctd3	226823
0.162335	-2.29212	-5.79988	0.868989	0.180785	0.291785	Kctd8	243043
1.10955	-1.38258	-2.7185	0.953624	0.0560551	-0.0560551	Kdm2b	30841
0.800877	-1.1597	-2.39281	0.728342	0.0959702	-0.0959692	Kdm2b	30841
0.131104	-1.50679	-2.6982	0.35006	0.0303612	0.0398531	Kdm5a	214899
0.0410342	-1.17082	-2.11643	0.567367	0.0241475	-0.0241475	Khnyn	219094
0.0576916	-0.648094	-2.33205	0.284145	0.140739	0.0389318	Kif13a	16553
0.0920682	-1.56731	-2.15507	0.862759	0.992939	1.00255	Kif16b	16558
0.0748358	-1.06094	-2.31401	0.733853	0.927512	0.994785	Kif16b	16558
1.78276	-1.69535	-1.53563	1.4604	0.632743	-0.632743	Kif18a	228421
1.01319	-2.02178	-2.87897	0.807824	0.0865316	-0.0865316	Kif1b	16561
0.0809622	-0.570736	-2.49465	0.477936	0.303271	0.253179	Kif1b	16561
0.00777626	-0.753682	-2.07713	0.4696	0.190257	0.310525	Kif1b	16561
-0.123619	-3.60828	-2.61735	0.123619	-0.220231	0.19275	Kif20b	240641
1.89378	-2.47876	-2.61531	1.38683	0.630893	-0.630892	Kif20b	240641
0.59056	-2.04492	-1.98627	-0.0164232	0.143921	0.0164242	Kif22	110033
0.10006	-1.72985	-3.06372	1.3326	0.494091	-0.10006	Kif26b	269152
0.47835	-1.19273	-2.05866	0.497028	0.2407	-0.2407	Kif2a	16563
0.781727	-1.78183	-2.83266	0.515114	0.124836	-0.124837	Kif2a	16563
0.000980377	-0.496692	-1.86044	0.382348	0.791939	0.52141	Kif3a	16568
0.316209	-1.24473	-1.86892	0.526587	1.31621	0.553848	Kif3b	16569
0.326496	-1.35492	-1.36721	0.577848	0.173493	-0.173494	Kifc1	100042970
0.950616	-1.43719	-1.61947	0.990513	0.290189	-0.290189	Klf16	118445
0.688322	-2.33323	-3.17355	1.019	0.0518436	-0.0518436	Klf3	16599
0.991687	-1.24804	-1.98637	1.36332	0.502128	-0.502128	Klf4	16600
0.653704	-1.25216	-1.60457	0.276266	-0.132985	0.132985	Klhdc10	76788
-0.0129108	-0.565422	-2.77575	0.275176	0.569419	0.409382	Klhdc2	69554
0.00206852	-0.611879	-2.51998	0.252126	0.564879	0.655459	Klhdc2	69554
0.307306	-1.37048	-1.71564	0.542948	0.05653	-0.05653	Klhdc3	71765
0.204141	-1.58352	-2.23219	0.693699	0.0237637	-0.0237646	Klhdc3	71765
1.01065	-2.76401	-3.44918	0.889154	0.194327	-0.194327	Klhdc5	232539
0.368472	0.000939369	-3.97857	0.636027	-0.000939369	0.437427	Klhl18	270201
0.268087	-1.33876	-1.49913	0.683908	0.0873165	-0.0873156	Klhl21	242785
-0.0752315	-1.3419	-2.82953	0.844165	0.80761	0.694181	Klhl24	75785
-0.134204	-1.21574	-4.09072	0.815398	0.507679	0.680276	Klhl24	75785
-0.0363321	-0.444788	-2.63638	0.843142	0.648241	0.426471	Klhl24	75785
0.525145	-1.451	-1.28517	1.01236	0.0301647	0.0745707	Klhl26	234378
0.505864	-4.13096	-2.51578	1.23512	0.252239	-0.252239	Klhl8	246293
0.723663	-1.2796	-2.9418	0.595252	0.11816	-0.11816	Klhl9	242521
0.332628	-2.42794	-5.08589	0.149263	0.108465	-0.108465	Kpna2	16647
0.379968	-1.98234	-3.36765	0.580289	0.136864	-0.136864	Kras	16653
0.312938	-2.58954	-3.80772	0.473427	0.115751	-0.115751	Kras	16653
0.827269	-0.163035	-3.03514	0.913742	0.163035	-0.461882	Krba1	77827
0.179977	-2.48499	-2.40989	0.160188	0.108946	-0.108946	Krr1	52705
0.396454	-1.67305	-2.005	0.4447	0.181203	-0.181202	Krr1	52705
0.176237	-0.176238	-1.19148	1.21776	1.47289	1.55258	Krt18	16668
0.633112	-3.1624	-1.84893	1.23869	0.643629	-0.835782	Krt6b	16688
-0.056519	-0.83516	-1.67887	2.05308	1.98073	2.15943	Krtap1-5	69664
0.342193	-2.55535	-2.83337	0.626781	-0.0344553	0.0344553	Kti12	100087
0.358199	-1.66177	-3.16737	0.09797	0.132115	-0.09797	Larp4	207214
-0.132135	-0.593459	-2.21553	0.808235	0.615673	0.538123	Layn	244864
0.480198	-0.508261	-3.47443	0.00345135	0.158174	-0.601475	Lce1a2	73722
0.0809813	-1.31662	-2.03757	0.548312	0.261712	0.385473	Ldlrap1	100017
0.173416	-3.20927	-6.86157	0.544798	0.303145	0.239246	Leo1	235497
0.604044	-1.27357	-3.04748	1.17421	0.260164	-0.160789	Lgr4	107515
-0.0443192	-0.318115	-1.48919	1.04692	0.77457	0.811432	Lgr6	329252
0.113346	-1.14219	-2.42722	0.406402	0.0377359	-0.037735	Lhfpl2	218454
0.0320644	-0.661013	-2.0153	0.226106	0.116637	0.0548859	Lima1	65970
0.145835	-0.681466	-2.46882	0.426276	0.365133	0.13462	Lima1	65970
0.0580874	-0.705686	-2.26768	0.415754	0.212665	0.0956383	Lima1	65970
0.544849	-1.65751	-2.04716	1.02873	0.256128	-0.256128	Limk2	16886
0.107748	-1.91447	-4.05926	0.480493	0.312644	-0.107749	Lims2	225341
1.67214	-1.29174	-2.3824	0.849676	0.497654	-0.497654	Lin54	231506
0.409137	-1.47705	-1.16809	0.367159	0.0935531	-0.0935535	Lins	72635
0.132899	-1.43038	-2.16703	0.732971	0.817663	0.446146	Lmod1	93689
-0.048028	-0.307117	-2.4731	0.213882	0.493532	0.389548	LOC100045709 /// Ublcp1	100045709///79560
-0.0549879	-1.01437	-2.89959	0.0887833	0.372623	0.283529	LOC100047604 /// Psmg2	100047604///107047
-0.0786781	-1.2997	-2.2672	0.238094	0.0828314	0.0786772	LOC100048499 /// Mfap1a /// Mfap1b	100034361///100048499///67532
0.17526	0.185025	-1.32746	-0.112332	0.163706	-1.76826	LOC100502695	100502695
-0.411265	-0.363328	-2.13376	0.489711	0.505588	-0.032577	LOC100503060	100503060
0.529496	-2.4799	-2.70265	0.0138502	0.188332	-0.0138502	LOC100503518	100503518
0.318919	-1.19578	-3.24408	0.195993	0.0201545	0.0057888	LOC100504714	100504714
0.286841	-4.84543	-1.83285	0.758015	-0.0301237	0.0301237	LOC636713 /// Srfbp1	636713///67222
0.234094	-1.11571	-3.80982	0.551798	0.124398	0.223869	Loh12cr1	67774
0.588106	-1.86527	-2.34432	0.970531	0.0340261	-0.0340252	Lonrf1	244421
0.0205727	-0.983987	-0.89557	1.79514	1.61619	1.68234	Lpin1	14245
0.033577	-2.04415	-2.00083	0.53894	0.119391	0.0423632	Lrch1	380916
0.3864	-2.00737	-2.11338	0.549481	0.0189733	-0.0189724	Lrch3	70144
0.526747	-1.35547	-2.64937	0.46214	-0.111157	0.111156	Lrig1	16206
0.539288	-1.42659	-2.33947	0.328719	0.0737104	-0.0737095	Lrig1	16206
0.125442	-3.47985	-1.87385	0.11249	0.0869942	0.541658	Lrrc1	214345
0.0540428	-1.70315	-2.55097	0.796033	0.569126	0.36965	Lrrc16a	68732
0.0454607	-2.19716	-4.03522	0.327508	0.079628	0.176816	Lrrc41	230654
0.0769443	-1.27315	-3.25612	0.230472	0.273529	0.326339	Lrrc42	77809
0.268438	-1.65887	-2.02368	0.349154	0.0952883	-0.0952873	Lrrc47	72946
0.61667	-1.88654	-3.35	0.979839	0.128931	-0.128931	Lrrc8c	100604
-0.0418282	-1.26963	-1.76365	0.429712	0.475202	0.450639	Lrrfip2	71268
-0.0190592	-0.666796	-1.87063	0.252381	0.363894	0.358928	Lrwd1	71735
0.308944	-1.64562	-3.17691	0.345803	0.0225029	-0.0225029	Lsg1	224092
0.0309134	-3.17984	-3.77532	0.806447	0.439487	0.27162	Lsm10	116748
0.255609	-0.848239	-1.51107	0.202075	0.475758	0.455553	Lsm11	72290
0.112129	-0.797702	-2.69777	0.0998001	0.0674639	-0.0674639	Lsm14b	241846
0.102499	-0.702118	-2.57336	0.0370188	0.217938	0.293943	Ltv1	353258
0.237294	-1.43246	-1.6605	0.580141	0.126932	-0.126932	Luc7l	66978
0.0675726	-1.98215	-1.71556	0.285489	0.0478554	-0.0478544	Luc7l	66978
0.254838	-1.90657	-2.38891	0.466786	-0.0400858	0.0400858	Luc7l	66978
0.185439	-1.14176	-2.36355	0.264694	0.0741386	-0.0741386	Luc7l3	67684
0.13975	-1.19563	-2.1138	0.34361	-0.0235491	0.0281172	Luzp1	269593
0.0294352	-0.856945	-2.22285	0.420775	-0.0294352	-0.139875	Lyn	17096
0.173111	0.373612	-1.99502	-0.17311	0.303586	-1.61255	Lypd5	76942
-0.557793	-1.40534	-2.32712	0.261473	0.31847	0.263175	Macc1	238455
0.0522356	-0.826009	-2.15437	0.480103	0.372437	0.336588	Maf1	68877
0.19024	-2.0007	-1.71648	0.829051	0.25668	0.387691	Magi1	14924
0.739718	-2.07848	-2.74474	0.911485	-0.0159426	0.0159426	Maml1	103806
-0.150129	-0.743389	-2.62502	0.293462	0.150128	0.354645	Map2k4	26398
0.142269	-0.294512	-3.32726	0.433149	0.617849	-0.0943399	Map2k4	26398
0.392155	-3.48895	-2.23609	1.25821	0.595423	-0.392155	Map2k7	26400
0.171745	-1.80817	-2.31082	0.454769	0.0867157	-0.0867157	Map2k7	26400
0.178456	-1.41081	-1.49008	0.461604	0.0696173	0.0160503	Map3k12	26404
0.0538712	-2.43765	-3.56937	0.677218	0.176403	0.162446	Map3k4	26407
0.280047	-1.385	-2.00974	0.655821	0.0501904	0.0556736	Map3k4	26407
0.115877	-1.24695	-1.70189	0.507017	0.159777	0.279022	Map3k4	26407
0.193512	-1.68454	-2.25993	0.548113	0.281797	0.977796	Map4k1	26411
0.778216	-1.45509	-2.15887	0.814934	0.173608	-0.173608	Map4k3	225028
0.0326509	-1.28049	-1.75031	0.53616	0.257943	0.176323	Map4k5	399510
0.801903	-0.521605	-2.63823	0.286278	0.237666	-0.237666	Mapk14	26416
0.145261	0.16419	-2.8049	-0.145261	-0.593132	-0.481936	Mapk8	26419
0.0129519	-1.2687	-2.24264	0.738196	0.157973	-0.0129528	Mapkapk3	102626
-0.0334053	-0.632394	-1.79935	0.25	0.24972	0.331293	Mapksp1	56692
0.24186	-1.26245	-2.17812	0.535425	0.0402775	-0.0402775	Mark3	17169
0.0938406	-3.05286	-4.30271	0.689449	0.591073	0.526046	Mat2b	108645
0.0143089	-1.85185	-2.96887	0.483572	0.352392	0.26506	Mavs	228607
0.0494366	-1.00211	-2.18537	0.42645	0.0504808	0.067565	Mavs	228607
0.159346	0.0420675	-2.75489	-0.151385	-0.301813	0.151762	Mbd3l2	234988
0.0533209	-2.06726	-2.15557	0.719858	0.253538	0.0520792	Mbip	217588
0.342206	-2.13638	-3.51224	0.943634	0.254958	-0.172197	Mcat	223722
0.399827	-1.82929	-3.09038	0.596167	0.0345573	-0.0345564	Mcc	328949
0.859409	-1.74469	-1.55041	1.07084	0.128836	-0.128836	Mcf2l	17207
0.569073	-2.77516	-3.32497	1.04477	0.0744152	-0.0744152	Mcl1	17210
1.36076	-1.9033	-2.92805	0.890056	0.521022	-0.521022	Mdm1	17245
0.0549927	-2.15877	-2.96247	0.364039	0.381504	0.053854	Meaf6	70088
0.0623856	-0.775163	-2.74244	0.517789	0.63829	0.571722	Med12l	329650
0.588239	-1.68244	-2.20804	1.04574	0.187948	-0.187948	Med13	327987
0.0291252	-7.19073	-6.65236	0.677682	0.140935	-0.0291252	Med17	234959
-0.353466	-1.12383	-2.12501	0.164373	0.144689	0.0969286	Med29	67224
0.0495605	-2.07286	-2.50187	0.504044	-0.0347185	0.0347195	Med31	67279
0.128452	-2.79639	-2.07708	0.370921	0.0471134	-0.0471134	Med4	67381
0.178193	-1.03287	-2.90181	0.497581	0.704179	0.552102	Med6	69792
0.169076	-1.15758	-2.3747	0.554698	0.740787	0.694493	Med6	69792
0.109566	-1.57928	-2.05043	0.332957	0.0909338	-0.0909338	Med8	80509
0.734468	-3.90458	-3.62756	0.0755649	0.033967	-0.0339665	Mei4	75033
0.554654	-1.39927	-4.92526	0.19103	-0.0119486	0.0119486	Melk	17279
0.123703	-1.16871	-2.18642	0.513566	-0.00890064	0.00890064	Men1	17283
0.654582	-1.83361	-2.81118	0.712069	0.304342	-0.00813532	Meox2	17286
1.21019	-0.0254397	-3.69636	1.51785	0.521232	0.0254402	Meox2	17286
0.498109	-1.33744	-2.22805	0.372077	0.0831862	-0.0831862	Metap1	75624
0.349519	-1.27107	-2.33696	0.157371	0.0576038	-0.0576038	Metap1	75624
1.73177	-1.55833	-2.99498	1.02853	0.181314	-0.181314	Metrnl	210029
0.00115871	-1.36949	-2.37642	0.402678	0.266109	-0.00115871	Mettl11a	66617
0.340711	-1.97777	-1.89227	0.107993	0.000361443	-0.000361443	Mettl13	71449
0.375656	-1.94499	-2.6741	0.505164	0.1193	-0.1193	Mettl3	56335
0.350946	-0.66603	-2.92495	0.141051	0.0849891	-0.0849895	Mettl4	76781
0.302398	-1.71107	-1.90475	0.490593	-0.0677156	0.0677147	Mettl8	228019
1.04867	-1.44149	-4.65143	0.551191	0.108787	-0.108787	Mfap3	216760
-0.130361	-0.76723	-2.03361	0.866178	0.424017	0.571222	Mfn1	67414
-0.12446	-1.0029	-1.77915	0.352637	0.18781	0.295305	Mfsd5	106073
0.13765	-1.42137	-2.55537	0.304094	-0.0190687	0.0190687	Mgat1	17308
0.506915	0.58523	-1.99821	-0.342418	-0.286893	-1.4604	Mgat3	17309
0.280392	-1.3631	-2.66908	0.465335	0.097744	-0.097743	Mid1ip1	68041
-0.199236	0.517354	-3.11244	0.199236	0.54669	0.38145	Mier1	71148
0.584167	0.0835528	-2.42727	0.193669	-0.0835533	-0.122915	Mier2	70427
0.924654	-1.02772	-3.89219	0.737269	-0.0195417	0.0195422	Mina	67014
0.158277	-1.34187	-1.98824	0.216198	0.0786524	-0.0786514	Mina	67014
0.115052	-0.600812	-1.84767	0.423152	0.682077	0.898101	Mipol1	73490
0.303593	-0.451614	-4.42215	0.61263	1.12616	0.430033	Mipol1	73490
0.116536	-0.871923	-1.98111	0.756784	1.04573	0.747726	Mitd1	69028
0.0622873	-1.82124	-3.19617	0.0689268	0.157277	0.0196819	Mki67ip	67949
0.00932121	-1.10519	-2.17475	0.560451	0.578736	0.551091	Mknk2	17347
-0.0444078	-0.701795	-1.97667	0.992012	0.936688	0.890877	Mkrn1	54484
0.100666	-0.727528	-1.90645	0.648671	0.950077	0.509452	Mkrn1	54484
0.089386	-1.18558	-2.3465	0.463655	0.302926	0.443601	Mllt4	17356
0.0271397	-1.89124	-4.1694	0.716052	0.170034	0.189513	Mlycd	56690
0.075295	-0.50445	-4.72049	0.49766	0.694625	0.912931	Mmab	77697
0.0507641	-0.974356	-1.76365	0.393744	0.402147	0.356461	Mnat1	17420
0.0428696	-1.01665	-1.86032	0.254328	-0.0116711	0.0116701	Mobkl2a	208228
0.358634	-0.880847	-3.57082	0.885007	-0.0581336	0.646499	Mon1b	270096
-0.0698519	-1.19717	-1.85044	0.439224	0.267058	0.191871	Mon2	67074
0.135901	-2.40579	-2.53481	0.525673	0.0686741	-0.0686731	Morc3	338467
0.214748	-2.49822	-2.33435	0.592439	0.17917	-0.157634	Morc3	338467
-0.214581	-1.56958	-3.09289	1.02663	0.435271	0.246412	Morc3	338467
0.0418711	-0.732552	-1.97798	0.104734	0.27241	0.140462	Morc4	75746
-0.0127821	-0.755851	-2.12301	0.477574	0.161625	0.0127821	Mospd1	70380
0.586383	-2.93726	-2.57304	0.648135	0.104727	-0.104726	Mphosph10	67973
0.0831623	-2.78507	-3.13691	0.812983	0.559304	0.850634	Mphosph8	75339
0.266999	-2.72062	-2.81892	0.562245	0.255095	-0.0819831	Mphosph8	75339
0.27075	-2.13073	-2.3668	1.04944	0.635916	0.194337	Mphosph8	75339
0.882024	-1.80312	-1.21055	1.1117	0.172564	-0.172564	Mpp5	56217
0.18644	-1.50188	-1.3968	0.457511	-0.367284	-0.182446	Mrgpra1	233221
0.524796	-2.10751	-1.90203	0.73868	0.180326	-0.180326	Mrpl1	94061
0.0246925	-1.20174	-2.29696	0.251151	0.292801	0.285521	Mrpl15	27395
0.0259295	-1.24552	-2.0369	0.194519	0.340038	0.293105	Mrpl15	27395
0.0944796	-1.06006	-1.92022	0.136055	0.332634	0.185669	Mrpl15	27395
-0.0181828	-1.05666	-1.82437	0.0914783	0.199305	0.224157	Mrpl15	27395
-0.00747395	-0.741097	-1.93503	0.00747395	0.180274	0.136144	Mrpl17	27397
-0.157026	-1.20926	-3.25246	0.389042	0.177588	0.337671	Mrpl22	216767
-0.0362978	-0.58723	-1.92197	0.223363	0.282328	0.133718	Mrpl35	66223
0.039444	-1.35041	-2.26635	0.429746	0.224034	0.251136	Mrpl43	94067
0.215169	-1.49947	-1.63313	0.871376	0.0660229	-0.0660219	Mrpl44	69163
-0.0244942	-1.87529	-2.52448	0.281008	0.181268	0.115231	Mrpl46	67308
0.306271	-2.25224	-2.63008	0.36816	0.0237751	-0.0237751	Mrpl50	28028
0.28288	-1.64487	-3.05208	0.00460434	0.160873	-0.00460434	Mrpl50	28028
0.153099	-0.959414	-2.62559	0.34759	0.206188	0.0532818	Mrpl55	67212
0.164109	-1.10301	-1.86138	0.374162	0.0415554	-0.0415544	Mrps18b	66973
0.333478	-2.41322	-3.02734	0.823459	0.119515	-0.119515	Mrps2	118451
0.446738	-1.8468	-1.64761	0.651608	-0.240658	0.240659	Mrps2	118451
-0.0490723	-1.97862	-2.7672	0.399874	0.304189	0.332733	Mrps22	64655
-0.0234299	-0.959187	-1.80647	0.0403652	0.247346	0.290035	Mrps26	99045
-0.0535231	-1.92995	-2.16076	0.39135	0.384052	0.326742	Mrps30	59054
-0.037427	-0.663775	-1.97479	0.592616	0.715708	0.749473	Mrps35	232536
0.936039	-2.73998	-3.24964	1.03361	0.0486641	-0.048665	Msh6	17688
0.974346	-1.82063	-2.37342	1.49141	0.560227	-0.560227	Msl3l2	73390
0.0469093	-1.06796	-1.11264	0.871826	0.900713	0.952425	Mta3	116871
0.456875	-1.87749	-2.19898	0.656018	0.0650749	-0.0650759	Mtap1s	270058
0.231225	-3.03528	-3.93128	0.751121	0.0684071	-0.0684071	Mtap7d1	245877
0.625451	-5.28707	-4.70158	0.957796	0.19225	-0.19225	Mtif3	76366
0.0803509	-1.54006	-2.03861	0.46018	0.343225	0.144003	Mtmr14	97287
0.371011	-1.66987	-1.66218	0.78796	0.186151	-0.186151	Mtmr3	74302
0.639183	-1.75187	-3.2669	0.876347	0.236446	-0.236447	Mtmr4	170749
0.967752	-1.85098	-2.66848	1.02909	0.271985	-0.271985	Mtmr4	170749
0.584001	-1.43298	-2.63126	0.574255	0.0216808	-0.0216808	Mtmr4	170749
0.122046	-1.78973	-3.30855	0.252162	0.133142	0.285185	Mto1	68291
0.870834	-1.9378	-1.96878	0.956686	0.11991	-0.119909	Mtpap	67440
0.331545	-2.01691	-4.46555	0.519972	-0.109523	0.109523	Mtrf1l	108853
0.0653877	-1.28977	-1.50081	0.265765	0.0957403	0.0292401	Mudeng	74385
0.52332	-2.40679	-1.7046	0.896597	0.0525422	-0.0525422	Mul1	68350
0.27876	-1.54611	-1.69342	0.611814	0.236488	0.281863	Murc	68016
-0.0928788	-1.24635	-3.41049	0.409211	0.566598	0.290933	Mus81	71711
0.102617	-0.964704	-1.96071	0.778244	0.48564	-0.102617	Mus81	71711
0.329186	-0.515148	-2.06664	0.710077	0.830554	0.779075	Muted	17828
0.113844	-0.598083	-1.0133	0.943171	0.914481	1.09742	Mvd	192156
-0.102316	-1.12361	-1.85925	0.873245	0.747657	0.757697	Mxd4	17122
0.192326	-0.908215	-2.20053	0.386673	0.150476	-0.150476	Mycbp2	105689
0.203951	-0.593852	-2.0878	1.12046	0.41645	0.23659	Myo1e	71602
-0.24957	-1.46065	-1.89728	1.1975	0.249569	0.946079	Myo3b	329421
0.47306	-1.71287	-2.28038	0.570901	0.14202	-0.14202	Myst1	67773
0.554883	-1.83527	-2.13243	0.457483	0.0834722	-0.0834713	N4bp1	80750
0.790395	-1.55421	-1.90669	0.962126	0.17092	-0.170921	N4bp1	80750
-0.748492	0.123911	-2.54054	0.486218	0.697599	1.19511	N4bp2l1	100637
0.781324	-2.74022	-1.76246	0.794677	0.204334	-0.204334	Naa16	66897
0.926079	-1.4624	-2.47248	0.73659	-0.0193615	0.0193615	Naa25	231713
0.694115	-2.1813	-1.78265	0.661612	0.280741	-0.280741	Naa30	70646
0.870831	-2.33385	-3.54904	0.64969	0.125632	-0.125632	Naa38	76522
0.661843	-0.000388622	-2.80546	-0.260877	0.103034	0.000389099	Naa38	76522
0.404078	-1.40207	-1.51461	0.511504	-0.0951262	0.0951252	Naa40	70999
1.94159	-2.05912	-3.45402	1.25745	0.322556	-0.322555	Nab2	17937
-0.0331621	-1.14794	-1.96771	0.244484	0.454143	0.399556	Nampt	59027
0.247072	-1.20423	-1.21302	0.920926	1.04434	0.563808	Nap1l3	54561
-0.0307808	-1.25956	-2.62855	0.262609	0.312333	0.157875	Narfl	67563
-0.137145	-2.12582	-3.17334	0.230318	0.365242	0.44323	Nars2	244141
-0.382411	0.0700946	-4.44191	0.527022	0.0376935	-0.037693	Nars2	244141
0.167467	-0.99908	-2.53092	0.0169086	0.146124	-0.0169077	Nasp	50927
1.48373	-1.24154	-2.24645	1.03878	0.325723	-0.70429	Nav2	78286
0.0811882	-2.31591	-2.18683	0.349563	0.492717	0.495502	Nbn	27354
0.257954	-1.53059	-3.3866	0.187649	0.0436821	-0.0436811	Ncbp1	433702
0.381017	-6.52349	-6.44155	0.971841	0.0624094	-0.0624104	Nck1	17973
-0.00593662	-0.781095	-3.10923	0.560206	0.00593615	0.0120955	Nck2	17974
-0.0335579	-1.15657	-2.10045	0.41188	0.268409	0.37278	Nck2	17974
0.25897	-1.61532	-1.53948	0.234853	0.117637	-0.117637	Ncoa2	17978
0.892137	-2.49909	-4.68486	1.23765	0.366156	-0.366156	Ncoa3	17979
0.961007	-1.23085	-2.26139	1.17658	0.187866	-0.187866	Ncor2	20602
0.197839	-1.29912	-0.906787	0.977198	0.868952	1.02679	Ncrna00081	66360
0.323873	-0.709327	-2.63464	0.0422955	-0.0157242	0.0157232	Ndc80	67052
-0.013339	-2.03316	-2.66235	0.380292	0.179862	0.013339	Ndel1	83431
0.490686	-3.01146	-3.81913	0.746191	0.117962	-0.117961	Ndnl2	66647
-0.0603909	-2.23761	-3.24835	0.243649	0.249063	0.0603909	Ndor1	78797
0.40099	-1.58481	-2.2266	0.774167	0.154253	-0.154253	Ndufaf1	69702
0.100142	-1.54033	-1.83776	0.303211	0.263519	0.21455	Nedd1	17997
0.538963	-0.858093	-2.12017	0.0359783	-0.0359774	0.0911102	Nek2	18005
0.123782	-0.738469	-2.60179	0.770286	0.13595	-0.0791283	Nfatc1	18018
0.87414	-1.4519	-2.91812	0.760058	0.100481	-0.100482	Nfe2l2	18024
0.623683	-1.25597	-2.29547	0.981548	0.362356	-0.362355	Nfx1	74164
-1.21713	-0.60258	-2.50989	0.122387	0.550702	0.641571	Nfxl1	100978
0.00926781	-2.90663	-3.12542	0.776031	0.448559	0.319153	Ngdn	68966
0.0323086	-2.83597	-2.86098	0.865807	0.556456	0.215065	Ngdn	68966
0.0795736	-1.31661	-2.20261	0.275952	0.220898	0.313244	Ngly1	59007
0.135042	-0.850062	-2.84673	0.501009	0.537613	0.814233	Nhej1	75570
0.0406389	-2.64851	-2.67161	0.623831	0.0630245	-0.0406389	Nhsl1	215819
0.335438	-1.61073	-3.22437	0.467519	0.154865	0.110776	Nif3l1	65102
-0.0311756	-1.98464	-3.79155	0.328292	0.273911	0.158524	Nif3l1	65102
1.66084	-0.863722	-4.92509	1.08786	0.250467	-0.250467	Nin	18080
0.54868	-1.23209	-2.01005	0.377937	0.0725584	-0.0725594	Nip7	66164
0.978185	-3.75881	-1.20243	0.867824	-0.0704083	-0.0715871	Nipbl	71175
0.758026	0.193085	-4.26198	-0.105504	0.105503	-1.66741	Nipbl	71175
0.00111008	-0.500662	-1.77768	0.450363	0.555918	0.632471	Nln	75805
0.351132	-1.692	-2.38963	0.840825	0.00168705	0.11662	Nlrx1	270151
0.369771	-4.67307	-4.46518	1.04358	0.293776	-0.293776	Nmnat1	66454
0.254364	-1.6344	-3.29813	0.279552	-0.0145454	0.014545	Nmnat3	74080
0.076479	-0.730073	-2.84742	-0.0407152	0.0876613	0.0990276	Nmral1	67824
0.271688	-1.60067	-2.9874	0.404841	0.0678625	-0.0678625	Nob1	67619
-0.0558271	-1.05707	-1.75719	0.0558262	0.682369	0.589291	Noc3l	57753
0.0829363	-1.20508	-1.78371	0.164124	-0.00201511	0.148401	Nol10	217431
0.154364	-0.8432	-2.00428	0.00280762	0.0696907	0.187635	Nol11	68979
0.153154	-0.927855	-2.06553	0.388012	0.664917	0.70094	Nol11	68979
0.186887	-1.53841	-1.97883	0.00640869	0.167923	0.120566	Nol12	97961
1.07639	-1.8995	-2.00422	1.01442	0.289696	-0.289695	Nol8	70930
0.70816	-1.35411	-2.95266	0.580712	0.134154	-0.134155	Nol8	70930
0.241747	-1.57939	-2.85143	0.54742	0.19255	-0.192551	Nol9	74035
0.171293	-0.937483	-2.12081	-0.0246983	0.125332	0.0246992	Nolc1	70769
-0.0122833	-1.64203	-3.09036	0.338855	0.270173	0.0122843	Nop14	75416
0.357368	-2.04462	-1.96852	0.504375	0.100832	-0.100833	Nop2	110109
1.52378	-0.562999	-2.8207	0.661917	0.0455723	-0.0455723	Npas3	27386
-0.175894	0.175893	-1.67753	0.530857	1.32107	1.54971	Npl	74091
0.121864	-1.51056	-1.84961	0.540449	0.34935	0.373083	Nprl2	56032
0.260465	0.448112	-2.61845	-0.3495	0.337423	-0.162689	Npvf	60531
1.02258	-1.27402	-3.81424	0.584025	0.305065	-0.305065	Npy1r	18166
0.263119	-2.49094	-2.35271	0.748116	0.13048	-0.130479	Nr2c1	22025
-0.0526361	0.769217	-2.54889	-0.772555	-0.201674	0.0526366	Nrap	18175
-0.075285	-0.604867	-2.00952	0.22241	0.299412	0.455496	Nsmce4a	67872
-0.0254078	-1.6358	-3.09424	0.450645	0.151965	0.126299	Nsun4	72181
-0.101944	-1.19743	-2.86584	0.434499	0.445624	0.218971	Nsun4	72181
-0.0226331	-2.05124	-2.42405	1.49779	0.903805	-1.30042	Nsun6	74455
0.0139446	-0.660598	-1.83575	0.840659	0.976242	1.08191	Nt5c	50773
0.0779934	-1.25501	-2.04777	0.629237	0.581442	0.668627	Nudt16l1	66911
0.0722322	-1.15989	-2.0593	0.803841	0.749515	0.810642	Nudt18	213484
-0.0141516	-0.910132	-1.07437	1.27272	0.972579	0.798242	Nudt22	68323
-0.0180149	-1.67595	-2.41537	1.27099	1.18356	1.09252	Nudt22	68323
0.525742	-1.10353	-2.57051	0.487899	0.154488	-0.154488	Nudt4	71207
-0.214293	-2.312	-2.99477	0.881464	0.313729	0.223107	Nudt7	67528
0.593245	-4.32283	-3.41799	0.663843	0.126354	-0.126353	Nufip1	27275
-0.0546436	-1.04448	-2.59139	0.207225	0.16714	0.0546427	Numa1	101706
0.0528336	-1.15556	-2.44315	0.303586	0.173136	-0.0528345	Numa1	101706
0.427762	-1.71703	-2.18123	0.910072	0.160846	-0.160845	Numb	18222
-0.0202971	-1.20804	-3.16578	0.0745764	0.0202961	0.0601292	Nup133	234865
0.107127	-0.69486	-2.53645	0.0294895	0.184773	-0.0294895	Nup133	234865
0.024147	-1.27957	-2.25161	0.166834	0.295078	0.295275	Nup35	69482
0.124121	-2.22327	-3.85342	0.251236	0.144814	0.0111895	Nup37	69736
0.00443745	-2.03999	-2.26816	0.287649	0.344201	0.238353	Nup43	69912
0.0510874	-1.83828	-1.83893	-0.0143309	0.334626	0.238053	Nup43	69912
0.393395	-1.94391	-2.73085	0.285524	0.117384	-0.117383	Nup50	18141
0.0597	-1.29615	-2.50669	0.220345	0.248133	0.0664225	Nup54	269113
0.149956	-1.59851	-2.62847	0.387474	0.13033	-0.0296803	Nup54	269113
0.172633	-1.05217	-1.96987	0.206492	0.17156	0.0087862	Nup54	269113
-0.0770788	-0.850268	-2.29149	0.158613	0.160543	0.146563	Nup98	269966
0.137848	-1.3355	-2.66417	0.355303	0.391377	0.310058	Nupl1	71844
0.116142	-1.46106	-2.9243	0.246078	0.231297	-0.0407295	Nupl1	71844
0.391373	-1.38454	-2.5132	0.293009	0.0638113	-0.0638104	Nupl1	71844
0.142236	-1.18034	-2.16935	0.23597	-0.142235	0.305607	Nupl1	71844
0.763034	-1.6635	-1.35395	0.760027	0.0218458	-0.0218458	Nupl2	231042
1.00605	-1.61594	-1.58898	1.06735	0.133093	-0.133093	Nxt1	56488
0.0708132	-3.37707	-0.0708137	2.98416	3.74373	3.40264	Oasl2	23962
0.966229	-1.75167	-3.63147	0.654876	0.850406	-0.654876	Oip5	70645
0.682932	-0.110405	-3.03752	0.0970845	-0.124245	0.418343	Olfr690	56860
0.413431	-0.682909	-2.22829	1.18448	1.26615	1.23808	Ooep	67968
1.01737	-4.44091	-4.67672	0.730018	0.292343	-0.292343	Opa3	403187
0.111348	-0.758728	-3.06603	0.634453	0.40082	0.153434	Ophn1	94190
0.00181007	-0.681535	-2.49381	0.744978	0.823642	0.906874	Optn	71648
0.653427	-5.0984	-1.34013	0.642311	0.0268121	-0.0268121	Orai1	109305
0.267897	-1.96784	-2.24119	0.470723	-0.103181	0.146598	Orai3	269999
0.404871	-1.57539	-3.22994	0.750768	0.205954	-0.205954	Osbpl11	106326
0.284376	-1.65914	-2.73492	0.637004	0.0333652	-0.0333652	Osbpl11	106326
0.0498114	-1.34728	-2.37307	0.562376	0.104167	-0.0480852	Osbpl3	71720
0.0458946	-0.155515	-3.31268	0.53447	0.778828	0.941966	Oscp1	230751
0.187707	-0.527388	-2.32624	-0.0420732	0.112478	-1.35531	Otub2	68149
0.301332	-0.157028	-3.37083	0.638572	-0.277863	0.910077	P2ry14	140795
0.184318	-1.4007	-2.84726	0.335413	0.0391254	-0.0391245	Pacrgl	66768
-0.0523453	-3.7271	-3.19587	0.490997	0.579737	0.866093	Pacsin3	80708
-0.115463	-1.62116	-2.62154	0.843511	0.644265	0.614594	Pacsin3	80708
0.0210114	-1.35375	-1.59516	0.31652	0.0187826	-0.0187826	Paf1	54624
0.715696	-1.61113	-2.04844	0.533535	0.161908	-0.161909	Pafah1b1	18472
0.648497	-2.15989	-2.30329	1.07075	0.256815	-0.256815	Pafah1b1	18472
0.471709	-1.70657	-2.74408	0.431378	0.175795	-0.175795	Pafah1b1	18472
0.024188	-0.750923	-1.81105	0.295292	0.529478	0.564593	Pak1ip1	68083
0.0322409	-0.940963	-1.45733	0.368555	0.425897	0.424195	Pak1ip1	68083
-0.541957	-1.10618	-2.64426	0.351392	0.220545	0.0860004	Palm	18483
0.781688	-2.02823	-3.56243	0.663023	0.201148	-0.47301	Palm2	242481
-0.212282	0.212281	-1.62164	1.45949	1.42375	1.80671	Palmd	114301
0.080904	-1.57926	-3.55086	0.615904	0.294156	0.341856	Pank1	75735
0.0525036	-1.15558	-1.87406	0.559588	0.259984	0.236398	Pank1	75735
0.222796	-1.1896	-2.20122	0.0954628	0.119563	-0.0954618	Pank3	211347
0.280129	-1.25274	-2.05376	0.595036	-0.179652	0.179653	Panx1	55991
1.25406	-1.2305	-3.77716	0.966912	0.203517	-0.203517	Papd7	210106
0.0438657	-1.25259	-2.00363	1.0635	0.973869	1.33519	Paqr7	71904
0.036469	-0.036469	-1.94992	0.664602	0.876654	0.741443	Paqr7	71904
0.982094	-0.214116	-3.54504	0.581542	0.214116	-0.327408	Paqr8	74229
0.136055	-1.63847	-2.72875	0.408273	0.351182	0.277655	Pard3	93742
0.328803	-1.97112	-2.55539	0.618207	0.0663357	-0.0663357	Parg	26430
-0.019259	-1.08528	-2.67145	2.22281	2.02131	1.61826	Parp14	547253
0.203431	-1.07237	-2.96828	0.28341	-0.472286	0.162797	Parp4	328417
0.19072	-1.71508	-2.95205	0.216351	0.425092	0.473199	Pawr	114774
0.325656	-1.89422	-2.15582	0.601907	-0.00224113	0.00224018	Pcdh18	73173
0.574582	-1.10253	-2.27451	0.833569	0.0287666	-0.0287666	Pcdh18	73173
0.33124	-1.10438	-2.1866	0.419657	0.209065	-0.0080328	Pcdh7	54216
1.06926	-2.08998	-1.75766	0.677282	0.428117	-0.428117	Pcgf6	71041
0.159656	-2.26561	-3.37374	0.300477	0.61321	0.607162	Pcyt1b	236899
0.0747204	-1.54668	-3.35595	0.190074	0.198887	0.0257425	Pdcd10	56426
-0.0705643	-1.4408	-2.83967	0.23147	0.216763	0.142453	Pdcd2l	68079
-0.0129814	-1.52954	-2.40022	0.189026	0.334697	0.0129814	Pdcd2l	68079
0.0928459	-2.81211	-3.49072	0.893143	0.886054	0.99075	Pdcd4	18569
-0.0427132	-0.51776	-2.06119	0.218217	0.40964	0.466197	Pdcd6	18570
0.36327	-3.66224	-3.62906	0.728364	0.129825	-0.129826	Pde12	211948
0.227088	-2.29319	-3.21595	0.449824	0.0168638	-0.0168648	Pde12	211948
0.243314	-1.20499	-2.26127	0.38687	-0.0244713	0.0244722	Pdf	68023
0.133693	-2.44323	-2.62441	0.252976	0.175469	-0.000725746	Pdhx	27402
0.354086	-0.967035	-3.63262	1.4397	1.15095	1.51184	Pdlim4	30794
0.838291	-1.32409	-3.66645	0.700831	0.346203	-0.346203	Pdp1	381511
0.0589123	-0.611219	-2.15244	0.277384	0.125192	0.326804	Pds5b	100710
0.762995	-1.3359	-2.24671	0.139108	0.237786	-0.139108	Pdss1	56075
-0.249425	-2.11582	-3.08569	0.415127	0.0986261	0.830219	Pdxk	216134
0.203424	-1.24102	-3.86739	0.684036	0.0862784	0.287051	Pdzd2	68070
-0.0208673	-1.77811	-3.28747	0.579296	0.124525	0.0210505	Pdzrn3	55983
0.944168	-1.58516	-1.83002	0.274961	-0.0214763	0.0214763	Pes1	64934
-0.00727034	0.00727034	-3.32425	0.972045	0.942184	1.36764	Pex10	668173
0.202374	-1.42625	-1.43966	0.136557	-0.0268278	0.0268273	Pex11b	18632
0.534594	-1.53597	-1.70614	0.768757	-0.0215387	0.0215387	Pex11b	18632
0.00942993	-2.30809	-2.6083	0.687615	0.0934582	0.0210876	Pex13	72129
-0.243187	-1.89181	-3.59806	0.80656	0.645566	0.274425	Pex14	56273
0.0468087	-0.409196	-3.00292	1.42414	1.41123	1.09583	Pex16	18633
0.0950069	-0.991452	-2.60263	0.419498	0.180187	0.145334	Pex3	56535
0.04566	-0.82851	-2.40692	0.589765	0.205045	0.39563	Pex3	56535
-0.0401754	-1.56688	-2.65427	1.88643	1.0207	0.762703	Pgf	18654
-0.0172434	-1.38354	-4.56063	0.620824	0.154873	0.330413	Pgpep1	66522
0.062047	-0.996435	-2.59848	0.862008	0.751581	0.926355	Pgpep1	66522
0.572349	-1.99068	-1.99864	0.658712	0.0840588	-0.0840588	Phactr4	100169
0.0946665	-2.55701	-3.25651	0.573153	0.038826	-0.038825	Phax	56698
0.577679	-1.39113	-2.00979	0.654835	0.140044	-0.140045	Phf14	75725
0.565384	-0.694676	-3.70918	0.746126	0.683815	-0.0891981	Phf16	382207
0.661485	-1.38984	-2.22655	0.671709	0.198705	-0.198704	Phf20	228829
0.275611	-2.02012	-4.45623	0.520844	0.175265	-0.175264	Phf3	213109
0.448629	-3.04664	-4.67368	0.964927	0.199534	-0.199535	Phf3	213109
0.449916	-3.03163	-2.19969	0.767987	-0.0575795	0.0575795	Phf3	213109
0.0314174	-3.1497	-2.12951	0.722005	0.221707	-0.0253248	Phf3	213109
0.0365276	-0.631784	-2.09344	0.309537	0.277687	0.0953226	Phf8	320595
0.775764	-1.63665	-2.2094	0.888468	0.229641	-0.229641	Phip	83946
0.0398927	-0.629755	-2.14635	0.951817	-0.0398922	0.883503	Phip	83946
0.176842	-1.3557	-1.93333	0.616425	0.293148	-0.176842	Phldb1	102693
0.62906	-1.9633	-3.43537	0.728204	0.0573606	-0.0573606	Phlpp1	98432
0.472155	-0.169095	-3.70513	0.399267	-0.109748	-1.17556	Phlpp2	244650
-0.00289893	-0.150269	-2.76908	0.57311	0.068048	0.583113	Phyhipl	70911
0.132666	-1.02138	-2.476	0.178527	0.0596066	0.0765858	Pi4k2a	84095
0.114527	-1.3258	-2.33932	0.574968	0.307994	0.358156	Pi4k2a	84095
-0.140996	-0.796844	-2.63836	0.36324	0.267149	0.140997	Pi4kb	107650
0.564452	-2.75016	-4.36638	1.11465	0.323861	-0.323861	Pias1	56469
0.962406	-0.87112	-1.51587	1.29652	0.353163	-0.353163	Pias1	56469
0.210067	-1.05577	-3.51651	0.349793	-0.033082	0.0330811	Pid1	98496
0.0705466	0.434042	-4.13258	0.487586	-0.201212	0.149276	Pigb	55981
0.517553	-1.57343	-2.41577	0.551799	0.0498333	-0.0498323	Pigm	67556
0.120631	-1.27562	-1.5444	0.605125	0.253933	-0.0924683	Pigyl	66268
-0.0613623	-2.5915	-3.93358	0.709985	1.15792	1.10906	Pik3c3	225326
-0.047616	-1.78939	-3.85272	0.54534	0.183736	0.0988007	Pik3r4	75669
0.643169	-2.00628	-3.31279	0.773978	0.219797	-0.219796	Pikfyve	18711
1.35437	-0.754154	-2.4902	0.897293	0.0883594	-0.0883589	Pinx1	72400
0.326563	-2.79168	-3.08014	0.457182	0.0928898	-0.0928888	Pitpnb	56305
0.393066	-1.50173	-1.55399	0.0574503	0.0996628	-0.0574503	Pitpnb	56305
0.373851	-1.85281	-1.52367	0.171154	0.220692	-0.171154	Pitpnb	56305
0.287285	-3.63086	-1.68067	0.991086	0.581995	-0.107316	Pitpnc1	71795
-0.870926	-2.08363	-3.00614	0.921527	0.451457	0.152293	Pitx1	18740
-1.07533	1.82438	-3.05951	0.784522	0.890188	0.781347	Piwil4	330890
0.123743	-1.92752	-3.87904	0.081686	0.052618	-0.0523987	Pja1	18744
0.0753326	-0.504561	-1.66199	0.483021	0.610537	0.585802	Pja1	18744
0.244521	-0.65206	-1.86989	0.43477	0.944655	0.759086	Pja1	18744
0.456349	-0.63449	-3.46437	0.655983	0.134319	-0.13432	Pknox1	18771
0.622243	-2.08283	-3.22522	-0.551949	-0.0576262	0.245551	Pknox2	208076
0.0834246	-3.12396	-3.54782	0.409077	0.0808744	-0.0808735	Pkp2	67451
-0.0458393	-3.01155	-2.71283	0.36027	0.155114	0.0458393	Pkp2	67451
0.0661697	-1.36861	-2.50093	0.0994024	0.0774584	-0.0661688	Plaa	18786
1.00096	-1.5247	-2.88096	0.376076	0.0489511	-0.0489511	Plaa	18786
0.504117	-1.65167	-3.75114	0.212825	0.124883	0.160878	Pld1	18805
0.55709	-1.05893	-3.54694	0.584705	-0.167323	0.167323	Pld1	18805
0.105807	-1.35855	-1.88859	0.689266	0.476611	0.535416	Plekha2	83436
0.442204	-1.46746	-3.38464	0.344455	0.0014677	-0.0014677	Plekha5	109135
0.489247	-1.96659	-1.9721	1.95323	1.95611	1.86664	Plekha7	233765
-0.124166	-0.7332	-1.55651	1.06547	1.13276	1.237	Plin2	11520
0.404925	-2.14692	-3.41765	0.162941	0.0361357	-0.0361357	Plk1	18817
-0.047802	-1.25779	-2.85747	0.24553	0.254036	0.225357	Plrg1	53317
0.238674	-0.927755	-1.9287	0.188186	0.468102	0.242079	Plscr1	22038
0.292154	-1.04447	-2.09048	0.280044	0.14475	0.309748	Plscr1	22038
-0.0469184	0.317419	-1.91743	0.226744	0.230287	-1.05831	Plxna2	18845
0.864625	-2.21584	-2.31721	1.01479	0.0758495	-0.0758505	Pml	18854
0.150301	-0.969252	-1.61478	0.611398	0.10092	-0.10092	Pml	18854
0.907847	-2.93614	-1.60159	0.891858	-0.00217628	0.00217581	Pms2	18861
-0.217153	-0.14986	-2.89229	0.189929	0.14986	0.379694	Pnkd	56695
0.671315	-1.43994	-2.30496	0.197348	0.170525	-0.170526	Pnn	18949
0.671455	-2.02474	-1.45247	0.854554	0.0693903	-0.0693913	Pnrc2	52830
0.866204	-1.97671	-1.41437	1.12081	0.12925	-0.129251	Pnrc2	52830
0.51149	-3.17936	-2.60487	0.446017	0.116113	-0.06002	Poc5	67463
-0.0247259	-0.983097	-2.45304	0.0673542	0.0247259	0.125177	Pola2	18969
0.370904	-1.00933	-1.96665	0.154672	0.267555	-0.154672	Pold3	67967
0.218561	-0.998099	-2.06343	0.111706	0.0705709	-0.016222	Pold3	67967
0.0241938	-1.83863	-2.57492	0.486003	0.379125	0.26836	Poldip3	73826
-0.0172892	-1.23153	-2.06829	0.319047	0.201797	0.207655	Poldip3	73826
0.0524101	-1.45417	-2.05766	0.305276	0.225826	0.0892811	Poldip3	73826
0.0868435	-1.57108	-2.15169	0.406169	0.406185	0.324531	Poldip3	73826
0.79791	-1.21686	-2.65563	0.218006	0.654854	-0.218006	Polh	80905
0.849777	-1.86881	-2.47819	0.329862	0.189684	-0.189684	Polh	80905
0.378171	-2.20822	-2.29406	1.07791	0.318367	-0.143345	Polm	54125
0.307454	-0.972274	-1.74622	0.198024	-0.0240793	0.0240793	Polr1b	20017
-0.0202723	-1.54828	-2.06537	0.591753	0.485193	0.330536	Polr1c	20016
-0.114754	-0.971108	-2.68942	0.365174	0.534285	0.214765	Polr1e	64424
-0.0850182	-1.10491	-2.63274	0.336938	0.336243	0.529812	Polr1e	64424
0.126877	-1.18472	-1.87559	0.656897	0.412937	-0.036809	Polr2a	20020
-0.0444059	-1.03488	-2.52276	0.225256	0.281829	0.246231	Polr2b	231329
-0.00947666	-0.296217	-2.2219	0.119975	0.0791388	0.00947761	Polr2j	20022
0.67897	-1.39843	-2.46305	1.00248	0.191098	-0.191099	Polr3a	218832
0.762988	-1.13498	-2.45497	0.975181	0.184011	-0.18401	Polr3a	218832
0.159113	-1.9333	-2.71333	0.722648	0.12109	-0.121089	Polr3d	67065
1.01243	-2.25225	-1.93377	0.899216	0.0982428	-0.0982428	Polr3e	26939
0.728319	-3.64117	-2.01581	0.949446	0.166943	-0.166943	Polr3f	70408
0.0494528	-1.14393	-1.34648	-0.049453	0.753805	0.531492	Polr3k	67005
0.251475	-1.64026	-2.87624	0.495836	0.15496	-0.125355	Polrmt	216151
-0.000827789	-0.710231	-2.42101	0.16549	0.414912	0.0632505	Pop4	66161
0.325209	-1.36036	-1.59691	0.704879	0.0634251	-0.063426	Pop7	74097
0.138439	-0.442956	-1.72136	0.322439	0.598127	0.565865	Ppap2a	19012
-0.269829	-2.89692	-3.18221	1.4129	1.194	1.54607	Ppapdc2	74411
0.338885	-0.402012	-3.62635	0.434949	0.108052	-0.108052	Ppard	19015
0.108931	-2.7059	-4.46927	0.112807	0.296624	0.153199	Ppat	231327
0.102971	-1.03435	-2.4054	0.23616	0.374561	0.425167	Pphln1	223828
0.522121	-2.04622	-2.21173	0.499313	0.0843811	-0.0843811	Ppil4	67418
-0.272836	-0.0025363	-2.49926	0.324804	0.350091	0.899436	Ppm1j	71887
0.0662298	-1.13703	-2.65489	0.0312128	0.0638104	0.0165777	Ppp1cc	19047
0.0442362	-2.28794	-2.79926	0.554705	0.543397	0.416953	Ppp1r12a	17931
0.161717	-2.00969	-1.88245	0.609736	0.708418	0.374656	Ppp1r12a	17931
0.13851	-1.82414	-2.13822	0.301887	0.301789	0.165812	Ppp1r12a	17931
-0.155902	-1.13497	-2.01048	0.428409	0.279117	0.300034	Ppp1r12a	17931
-0.93383	-0.668531	-2.83095	0.565207	0.839443	0.560411	Ppp1r14a	68458
0.33052	-2.13335	-2.69973	0.579486	0.0990019	-0.0990019	Ppp1r8	100336
0.295158	-1.75134	-1.73757	0.946883	0.0457716	-0.0457716	Ppp1r8	100336
-0.0452223	-1.18861	-3.49254	0.163491	0.150434	0.129527	Ppp2ca	19052
0.855641	-1.94207	-3.27114	0.685	0.25616	-0.256159	Ppp2r2a	71978
0.321823	-1.64622	-1.63791	0.217159	0.307959	-0.217159	Ppp2r2a	71978
0.617484	-1.70253	-2.75545	0.784976	0.152024	-0.152025	Ppp2r2a	71978
0.689804	-1.39199	-2.56987	0.460039	0.304029	-0.208585	Ppp2r5e	26932
0.697125	-0.998258	-2.74262	0.643161	0.162773	-0.162772	Ppp2r5e	26932
0.131192	-1.5117	-2.70985	0.273494	0.0528784	-0.0528784	Ppp4r2	232314
0.727382	-2.37154	-3.52461	-0.0919824	0.2318	0.0919828	Ppp6r3	52036
0.721955	-1.49257	-1.57762	1.0264	0.160034	-0.160033	Ppp6r3	52036
0.595856	-0.907555	-2.54696	0.647507	0.225585	-0.225585	Ppp6r3	52036
0.534569	-3.56768	-3.06904	0.624495	0.35128	-0.253142	Ppwd1	238831
0.668185	-3.1409	-5.61771	1.25142	0.358932	-0.358933	Pqlc2	212555
0.469326	-0.610655	-2.3773	0.0476627	-0.0219202	0.0219193	Prc1	233406
0.308912	-0.551967	-2.22031	-0.0105753	0.0563202	0.0105743	Prc1	233406
0.76473	-1.84088	-1.04852	0.497521	0.0370469	-0.0370474	Prcc	94315
-0.0759802	-2.33817	-1.16842	0.302674	0.108088	0.0759807	Prdm10	382066
0.328979	-1.56791	-2.52952	0.709068	0.120053	-0.120052	Preb	50907
0.0337849	-1.38584	-1.74394	0.509651	0.055872	0.135965	Prkcd	18753
0.273598	-0.951448	-3.00643	0.428391	0.336284	0.0524235	Prkd1	18760
0.0824337	-1.15248	-2.37517	0.240354	0.179284	0.235859	Prkd1	18760
0.830089	-0.812988	-4.15158	1.31417	0.538038	-0.339748	Prkd2	101540
0.245408	-2.27632	-3.19335	0.585816	-0.00979042	0.00979137	Prmt10	102182
0.107926	-0.904478	-2.20728	0.611094	0.576688	0.738243	Prmt2	15468
0.99708	-1.38996	-1.99316	0.858791	0.0729666	-0.0729666	Prmt6	99890
0.160079	-1.04708	-2.93042	0.775838	-0.160079	0.177713	Prosapip1	241638
-0.942643	2.31922	-2.35462	1.83007	1.19421	-0.573659	Prox1	19130
-0.00409222	-1.79537	-2.32597	0.144076	0.328356	0.0583963	Prpf18	67229
0.199415	-2.36041	-3.52563	0.483684	-0.0182571	0.0303459	Prpf3	70767
0.0523663	-2.21925	-4.14189	0.572238	0.482418	0.42088	Prpf38a	230596
0.279291	-1.75343	-1.83778	0.565205	0.20322	-0.20322	Prpf38b	66921
1.08026	-1.61205	-1.76321	0.764266	0.225364	-0.225365	Prpf38b	66921
0.0188398	-2.20771	-3.74988	0.186472	0.21672	0.0464945	Prpf4b	19134
0.121828	-0.895823	-1.886	0.559046	0.555497	0.65993	Prpf6	68879
0.879009	-0.476818	-3.84084	0.931529	0.0938373	0.0277314	Prr5	109270
1.04119	-2.93097	-1.29414	0.876193	0.163223	-0.163223	Prr5l	72446
-0.0336771	-1.05981	-1.53577	0.432293	0.452747	0.556735	Prrc1	73137
0.423769	-1.14881	-1.96855	1.1605	0.408288	0.464423	Prune	229589
0.238041	-1.01392	-2.07617	-0.70376	0.0772099	-0.0772099	Psg21	72242
0.00161266	-2.08426	-3.16391	0.280024	0.101843	0.25948	Psmd5	66998
0.0499992	-1.15275	-3.60244	0.233073	0.341628	0.43259	Psmg2	107047
0.555323	-1.72834	-2.44844	0.751088	0.158424	-0.158423	Psmg3	66506
0.164125	-1.0106	-1.53997	0.494759	0.0888395	-0.0888405	Psrc1	56742
0.135164	-1.07381	-2.07519	0.678132	0.0207305	-0.0207305	Ptcd1	71799
0.486455	-1.61821	-1.75532	0.325419	-0.0055809	0.00558186	Ptcd2	68927
0.0481071	-1.26477	-2.16101	0.288859	0.147284	-0.0481081	Pten	19211
0.0786891	-2.47056	-2.14916	0.694236	0.137549	0.271165	Ptk2b	19229
0.341927	-2.37943	-3.07683	0.591628	0.149976	-0.149977	Ptpn2	19255
0.379022	-2.32054	-3.14935	0.617029	0.047514	-0.047514	Ptpn2	19255
0.3704	-0.271839	-4.82745	0.127446	-0.127447	0.703846	Ptpn2	19255
0.27579	-1.19219	-1.82043	0.613275	-0.048708	0.048707	Ptpre	19267
0.446957	-1.27163	-1.92008	0.741881	0.139751	-0.139752	Ptpre	19267
0.646919	-1.12342	-2.72645	0.0950789	-0.0950785	-0.471864	Ptprj	19271
0.0386801	-2.23949	-3.5592	0.535758	0.430622	0.436194	Puf60	67959
0.426035	-1.57245	-2.73879	0.417766	0.0626802	-0.0626802	Pus7l	78895
-0.470201	-1.56117	-2.44484	0.36444	0.225221	0.249234	Pvrl2	19294
0.467071	-1.24268	-2.98273	0.3577	-0.0201578	0.0201588	Pvrl3	58998
0.310391	-0.885212	-2.19299	0.402302	0.0590944	-0.0590935	Pvrl3	58998
1.38553	-0.892829	-1.90317	1.21999	0.429463	-0.429464	Pxmp3	19302
0.0445619	-0.0445614	-3.66321	0.611832	0.100863	-0.393181	Pyroxd1	232491
0.0519733	-1.91602	-2.94941	0.339164	0.064805	-0.0519733	Qrich1	69232
0.702545	-2.1078	-3.35947	0.907306	0.211597	-0.211597	Qrsl1	76563
1.24785	-2.15955	-3.28599	1.06731	0.324666	-0.324666	Qrsl1	76563
0.444567	-1.32543	-1.67421	0.374359	0.0723429	-0.0723429	Rab11fip3	215445
0.0902901	-1.67728	-2.72307	0.74332	0.73557	0.639562	Rab11fip5	52055
0.193232	-1.2784	-1.89914	0.472116	0.577635	0.577835	Rab11fip5	52055
-0.0059824	-1.79638	-3.11713	0.20065	0.0059824	0.0682011	Rab14	68365
0.119588	-1.61732	-2.85079	0.170467	0.140847	-0.0130014	Rab14	68365
-0.0122633	-0.918637	-2.21001	0.280993	0.0187836	0.0744867	Rab22a	19334
0.560844	-1.66517	-1.57593	0.709409	0.103991	-0.103991	Rab23	19335
0.732505	-0.989502	-2.5269	0.571897	0.181583	-0.181583	Rab23	19335
1.01907	-1.62558	-2.91697	0.336878	-0.0140619	0.0140629	Rab23	19335
0.932661	-4.73898	-5.74813	1.22571	0.322666	-0.322666	Rab30	75985
0.0562878	-0.282062	-1.29441	1.01235	1.30784	1.23286	Rab32	67844
0.283032	-3.27754	-1.70158	0.694302	0.109705	-0.109705	Rab35	77407
0.34154	-1.49517	-3.33576	0.976363	0.954587	0.571513	Rab39b	67790
0.381433	-0.693227	-2.3664	0.787735	1.03019	1.01201	Rab3il1	74760
-0.00503445	-1.10853	-3.97486	0.537502	0.2349	0.410795	Rab43	69834
0.101736	-0.872624	-2.30251	0.746475	0.739648	0.650028	Rab7l1	226422
-0.0301199	-2.80362	-3.87606	0.509131	0.223014	0.239412	Rab9	56382
0.0753479	-1.41197	-1.61824	0.610562	0.46736	0.429292	Rabep2	70314
-0.0114222	-2.44839	-2.48045	0.944414	0.54164	0.363839	Rabgap1	227800
-0.195655	-0.416299	-4.00525	0.396701	0.265134	0.195655	Rabgap1	227800
1.27628	-1.70308	-1.91351	1.1602	0.199217	-0.199216	Rabif	98710
-0.131804	-3.79133	-2.34404	0.413959	0.621321	0.739639	Rabl3	67657
0.191396	-1.39194	-1.85029	0.274383	0.107167	-0.0415888	Rabl3	67657
-0.0742278	-3.63569	-3.7295	0.229555	0.30041	0.17448	Rad51ap1	19362
0.521288	-1.85304	-3.34677	-0.105295	0.219275	0.105295	Rad51ap1	19362
0.49329	-1.53769	-1.78645	-0.0309725	0.337935	0.0309715	Rad51ap1	19362
-0.0714397	-1.06137	-1.8215	0.128136	0.0714397	0.101109	Rad51ap1	19362
0.00050354	-0.944246	-2.344	0.562102	0.15647	0.13512	Radil	231858
0.641281	-1.6818	-2.46565	0.759832	0.166656	-0.166656	Rae1	66679
0.253032	-0.960175	-2.147	0.426349	0.128851	-0.128851	Raf1	110157
0.835574	-3.04712	-2.94034	0.528126	0.540135	0.0374799	Ralgapa1	56784
0.334616	-2.04426	-2.09164	0.639799	0.131415	-0.131416	Ralgapa2	241694
0.982743	-1.94364	-2.20602	0.798666	0.219128	-0.219127	Ralgapb	228850
0.532577	-1.3748	-1.82572	0.378363	0.230482	0.170721	Ranbp10	74334
-0.0257778	-1.42771	-1.96756	0.584987	0.202663	0.310887	Ranbp10	74334
-0.105569	-1.3171	-2.54167	0.463134	0.546377	0.494259	Ranbp9	56705
0.000271797	-1.14187	-2.1653	0.468544	0.567113	0.585711	Ranbp9	56705
0.873552	-1.38781	-1.96461	0.508663	0.096034	-0.096034	Rap1gap2	380711
0.479894	-3.54762	-4.11247	0.693082	0.0639992	-0.0639982	Rapgef2	76089
0.417072	-1.60455	-2.5505	0.432002	0.0828676	-0.0828667	Rapgef6	192786
0.0822477	-0.813598	-2.04582	0.0539799	0.0382414	0.0835772	Rars2	109093
0.54948	-1.97502	-2.10553	0.474915	-0.142201	0.142201	Rassf5	54354
0.211259	-1.44744	-1.9262	0.249227	-0.0677538	0.0677528	Rassf5	54354
0.805113	-1.49463	-2.29817	0.739931	0.121399	-0.121399	Rassf8	71323
0.209499	-1.68655	-2.58264	0.368886	-0.0590019	-0.000650406	Raver1	71766
0.786551	-1.25366	-2.33081	0.0822735	0.171578	-0.0822744	Rb1cc1	12421
0.701845	-1.17013	-2.30546	0.598503	0.190262	-0.190262	Rb1cc1	12421
0.671041	-1.69639	-1.68748	0.741104	0.0597343	-0.0597353	Rbbp5	213464
-0.985976	0.217452	-1.58448	1.80142	1.15243	1.44613	Rbm11	224344
0.425913	-0.660378	-5.62768	0.229837	0.302108	0.512929	Rbm14	56275
-0.0271454	-1.23334	-2.60168	0.322104	0.0271454	0.30547	Rbm14	56275
-0.0617237	-1.31615	-1.92973	0.0617247	0.101063	0.290267	Rbm14	56275
0.107357	-1.48545	-1.83102	0.18274	0.0988092	0.186596	Rbm14	56275
0.48471	-0.926004	-2.18036	0.90315	0.234371	0.56776	Rbm14	56275
0.151828	-0.823408	-2.38632	0.24307	0.0474262	-0.0474262	Rbm17	76938
0.323703	-1.20817	-1.97839	0.508649	0.120893	-0.120893	Rbm22	66810
0.456943	-1.34739	-1.85887	0.574368	0.157242	-0.157242	Rbm25	67039
0.298671	-2.99655	-3.36039	0.573318	0.111127	-0.111126	Rbm33	381626
-0.0696678	-1.22544	-2.33479	0.0696669	0.293435	0.229836	Rbm34	52202
0.633153	-2.96276	-1.33551	1.31366	0.371117	-0.371116	Rbm38	56190
0.673249	-1.41299	-2.04915	0.428216	0.0894241	-0.0894232	Rbm39	170791
0.408243	-2.30258	-2.75366	0.0670996	0.322932	-0.0670996	Rbmx2	209003
0.326815	-0.87051	-2.10069	0.157691	0.0959434	-0.0959434	Rbmxrt	19656
-0.169762	-1.45477	-0.162193	0.966788	1.19609	1.73898	Rbpms	19663
0.896768	-3.25199	-1.45246	0.091907	0.494441	0.59064	Rcan2	53901
-0.0760164	-0.413571	-2.8951	0.441852	0.0763106	0.0932069	Rcan3	53902
0.32448	-1.16345	-2.86836	0.311494	-0.0346441	0.0346441	Rcl1	59028
0.176648	-1.69254	-2.6205	0.392757	-0.0473537	0.0473537	Rcor1	217864
0.0154505	-1.59391	-2.25216	0.287691	0.140057	0.197487	Rcor1	217864
0.430389	-1.11236	-2.74959	0.97785	0.100936	-0.100935	Rdh14	105014
0.818539	-0.372844	-3.05832	1.24326	0.372844	-0.548634	Rel	19696
0.0909567	-1.57265	-2.35821	0.841743	0.400055	0.303501	Rela	19697
0.228628	-0.503689	-0.880975	1.48747	0.725497	1.00846	Rem2	140743
-0.0208778	-1.70516	-3.00311	0.400307	0.509027	0.325652	Reps1	19707
0.0319843	-1.45702	-2.80911	0.334402	0.167829	0.325603	Reps1	19707
-0.585211	0.107058	-2.44053	-0.397955	0.142764	0.666723	Rerg	232441
0.593009	-0.779964	-2.58297	0.44234	0.192541	-0.192542	Rest	19712
0.621167	-0.216618	-2.67646	0.339753	-0.143749	-0.102468	Rexo1	66932
0.00477695	-1.18551	-1.93982	0.480469	0.351801	0.411377	Rexo4	227656
0.0389519	-1.52859	-3.16947	0.436191	0.216848	0.119	Rfc3	69263
0.0752096	-1.7408	-1.98032	0.0369005	0.219852	0.202927	Rfc3	69263
0.00251484	-1.22238	-2.37612	0.058238	-0.00251484	0.0577736	Rftn1	76438
0.0417395	-0.991696	-1.59306	0.450733	0.497869	0.366715	Rftn2	74013
0.488775	-2.44349	-1.67954	0.916181	0.216973	-0.216972	Rfxap	170767
0.147388	-1.61051	-2.06585	0.681984	0.194305	0.461443	Rg9mtd3	69934
0.489789	-2.09104	-4.3996	0.0565934	-0.940194	0.0298266	Rgl1	19731
1.13935	-1.1745	-3.98688	0.791543	0.319705	-0.319704	Rgmb	68799
-0.0665522	-1.18039	-1.75128	0.491569	0.123827	0.0665522	Rgs12	71729
0.405082	-1.05672	-1.81398	0.307856	0.326949	-0.0995917	Rhbdd3	279766
0.590514	-1.29319	-1.79167	0.53076	-0.0462456	0.0462456	Rhobtb1	69288
0.0714502	-1.6609	-2.69011	0.492791	0.352342	0.306235	Rhod	11854
0.125434	-1.90417	-2.55399	0.360312	0.154862	0.0625248	Rhog	56212
-2.86614	-2.11484	-2.25741	1.27909	0.855596	-0.855596	Rhoh	74734
0.100514	-1.00219	-2.40418	0.178349	0.0107222	-0.0107212	Rhot1	59040
0.434468	-1.54851	-1.65198	0.795379	0.0641842	-0.0641842	Rhou	69581
-0.0256987	-1.09267	-2.28389	0.311007	0.312663	0.323097	Ric8	101489
0.0567226	-1.37437	-2.52249	0.782543	0.538799	0.934815	Rictor	78757
0.606052	0.29546	-4.79872	0.317227	0.173586	-0.77446	Rictor	78757
1.55777	-2.59539	-3.84849	0.478076	0.151436	-0.151437	Rif1	51869
1.42048	-2.43882	-2.77478	0.805255	0.256929	-0.256929	Rif1	51869
0.0382175	-1.36648	-3.10381	0.673828	0.437152	0.516461	Rilpl1	75695
-0.0368252	-1.71036	-2.40773	0.813245	0.442343	0.349593	Rilpl1	75695
0.527938	0.0519061	-2.99133	0.932011	-0.0519061	-0.487536	Rilpl1	75695
0.133424	-1.52143	-2.79998	0.979537	0.713221	0.671992	Rin2	74030
0.585591	-2.2036	-3.37631	0.374069	0.152274	-0.152275	Riok1	71340
0.829016	-1.63277	-3.03822	0.397003	0.18675	-0.186751	Riok1	71340
0.0486832	-2.68459	-2.90234	0.697232	1.00258	0.806084	Riok2	67045
0.0824757	-2.18341	-2.10034	0.746726	0.604736	0.542532	Riok2	67045
-0.00760841	-2.2265	-3.68923	0.390756	0.263632	0.10898	Ripk1	19766
-0.0672083	-1.22939	-2.55074	0.676708	0.288027	0.0672083	Ripk1	19766
-0.0321741	-1.06693	-1.98228	0.306319	0.0321741	0.166041	Ripk1	19766
0.95122	-1.15765	-2.41551	1.13739	0.309427	-0.309427	Rit1	19769
0.76124	-1.95358	-2.95889	0.0422587	0.425891	-0.0422587	Rlim	19820
-0.083293	-1.54585	-2.38899	0.305025	0.0880566	0.0832939	Rlim	19820
-0.00231457	-1.48312	-2.08565	0.185281	0.566936	0.571222	Rlim	19820
0.30548	-1.41816	-2.09678	0.542021	0.125377	-0.125377	Rmnd1	66084
0.163537	-1.22008	-1.70247	0.376835	0.0887671	0.509244	Rmnd5b	66089
0.992237	-2.26075	-2.40968	0.952031	0.371415	-0.371415	Rnf168	70238
0.723096	-1.09446	-4.91147	1.11258	0.358129	-0.358129	Rnf185	193670
0.520844	-2.01363	-2.3551	0.701391	0.244672	-0.186391	Rnf185	193670
0.0680218	-0.636602	-1.96591	0.289629	0.366428	0.42459	Rnf2	19821
0.136271	-1.73147	-3.24164	0.567946	0.216537	-0.0231047	Rnf214	235315
0.636434	-1.04322	-3.48808	0.981329	0.323714	-0.249477	Rnf216	108086
0.365036	-1.26001	-2.29732	0.67131	0.266896	-0.266897	Rnf34	80751
0.7855	-2.91945	-3.50369	0.73518	0.229559	-0.229559	Rnf4	19822
0.510502	-2.00207	-2.23323	0.659998	0.195971	-0.195971	Rnf4	19822
0.752648	-0.939755	-2.46425	0.891504	0.0237145	-0.0237141	Rnf41	67588
-0.061985	-1.53446	-2.51352	0.214833	0.140921	0.156061	Rnmt	67897
0.0329981	-1.54847	-2.09309	0.109214	0.152167	-0.032999	Rnpc3	67225
0.200648	-1.52506	-1.79958	0.0604525	0.0966244	-0.019618	Rnpc3	67225
0.790578	-1.55738	-3.22742	0.859009	-0.0200548	0.0200558	Ror2	26564
0.609088	-0.738693	-2.68467	0.845696	0.497991	-0.497991	Rora	19883
0.0274477	-2.30244	-2.50907	0.816591	0.809471	0.857645	Rpain	69723
-0.279539	-1.99027	-2.51985	0.97528	0.654153	0.817501	Rpain	69723
-0.029191	-1.95033	-2.46443	0.272471	0.322296	0.203278	Rpf1	70285
0.485658	-1.25734	-3.12553	0.0800047	0.22352	-0.0800056	Rpf2	67239
0.218449	-1.20297	-1.87293	0.0628281	0.18829	-0.0628281	Rpf2	67239
0.561876	-1.04961	-2.02945	0.573699	0.26083	-0.260831	Rpp14	67053
-0.0633678	-1.37999	-1.85738	0.40484	0.360899	0.0633688	Rpp40	208366
0.063673	-1.08036	-1.91108	0.155204	0.0267115	-0.026711	Rprd1b	70470
0.232063	-1.10595	-2.11917	0.194163	-0.0326071	0.0326061	Rprd1b	70470
0.29091	-0.856754	-4.0908	0.207511	0.36032	-0.0353937	Rps6ka5	73086
-0.0252094	-2.28359	-1.61484	0.645839	0.0860176	0.0252104	Rpusd4	71989
0.0617723	-0.595584	-2.53024	-0.00330639	0.153522	0.00330639	Rras2	66922
0.32848	-0.694598	-2.55102	0.063838	0.0710506	-0.063839	Rras2	66922
0.392381	-0.736576	-2.00718	0.132751	0.00345135	-0.00345039	Rrp1b	72462
0.0754843	-0.998781	-1.38068	0.726333	1.05793	1.06237	Rrp36	224823
0.200724	-2.23848	-3.32483	0.356746	0.208248	-0.200724	Rrs1	59014
0.417548	-2.27339	-2.84826	0.413656	0.104404	-0.104405	Rrs1	59014
1.25514	-3.01295	-1.6298	0.799878	0.195086	-0.195086	Rsad1	237926
0.358521	-1.51473	-1.64379	0.578997	0.296159	-0.296159	Rsf1	233532
-0.0699215	-1.39174	-2.57917	0.0699205	0.155438	0.0776272	Rsl1d1	66409
0.388031	0.97529	-2.64126	0.368829	-0.368829	-0.783101	Rspo3	72780
0.463426	-1.50838	-3.78934	0.642313	0.0988579	-0.0988579	Rspry1	67610
0.430379	-1.42956	-2.01206	0.233457	0.0891275	-0.0891285	Rsrc2	208606
0.545944	-1.44358	-1.76809	0.47271	0.0950241	-0.0950251	Rsrc2	208606
0.507673	-4.01638	-1.78434	0.589212	0.0595655	-0.0595655	Rtkn	20166
0.0238185	-0.510754	-2.82288	1.09012	0.623964	-0.232982	Rtn4rl1	237847
2.13568	-4.58597	-0.710568	0.949314	0.0536981	-0.0536981	Runx1t1	12395
-0.0612979	-1.80312	-2.62873	0.518624	0.25579	0.0612984	Runx3	12399
0.178783	-1.39788	-2.01819	0.278845	0.247207	0.0224514	Rwdd2b	53858
0.512691	-3.63608	-2.05432	0.435648	-0.12716	0.12716	Rwdd3	66568
0.978765	-2.38817	-2.56336	1.07565	0.158897	-0.158897	S1pr2	14739
1.64737	-1.5366	-2.94394	0.839985	0.02388	-0.02388	S1pr3	13610
1.42733	-1.25861	-3.19322	0.916676	0.112319	-0.11232	S1pr3	13610
0.374567	-1.31472	-1.5681	0.333325	-0.0361872	0.0361881	Safb	224903
0.719148	-1.258	-2.82673	0.454352	-0.0371184	0.037118	Safb2	224902
0.247757	-0.97465	-2.30204	1.51581	1.40785	1.27756	Samd9l	209086
0.0148048	-1.1878	-1.75307	0.586362	0.341124	0.361047	Sap30bp	57230
0.0436821	-1.90613	-1.33974	0.27357	0.0486326	0.0120106	Sart3	53890
-0.170195	-0.870072	-3.58568	0.9477	0.170196	0.743616	Sart3	53890
0.0414019	-1.283	-1.60644	0.327171	0.114201	0.272575	Sbno1	243272
0.0839005	-0.556816	-2.07311	0.595664	0.853251	0.626366	Scaper	244891
0.0292435	-0.497503	-1.82024	0.421116	0.609141	0.805218	Scfd1	76983
0.878348	0.641704	-3.27596	-0.22407	0.0144777	-0.967038	Scn2a1	110876
0.282916	-1.26397	-3.85299	0.127304	0.210207	-0.127305	Scyl1	78891
-0.0226889	-0.557793	-2.17158	0.641948	0.649917	0.461844	Scyl1	78891
0.639994	-1.47642	-2.49975	0.44996	0.030159	-0.0301595	Scyl2	213326
-0.520185	-0.0108705	-2.99496	0.471426	0.352495	0.490136	Scyl2	213326
0.874949	-1.34398	-1.78074	0.950704	0.0859404	-0.0859413	Scyl3	240880
0.0313511	-1.24766	-3.57104	0.483474	0.134433	0.345909	Sec23ip	207352
0.27117	-4.30408	-2.39185	0.497486	-0.21862	0.383969	Sec24b	99683
-0.0300198	-0.827628	-2.31808	0.12634	0.178434	0.206884	Sec24d	69608
0.0278788	-1.25017	-2.2415	0.731945	-0.0278788	0.0760813	Secisbp2	75420
0.276436	-1.579	-3.65848	0.285625	0.0775003	-0.0774994	Secisbp2l	70354
0.544301	-0.330894	-2.62124	0.340696	0.0385075	-0.0650101	Senp2	75826
1.35131	-0.889531	-1.9477	1.10461	0.210765	-0.210765	Senp6	215351
0.199655	-0.575396	-1.71497	0.709925	0.671266	0.733059	Senp7	66315
1.41855	-1.47135	-4.32296	1.18322	0.401618	-0.386552	Senp8	71599
0.337827	-1.67907	-2.61917	0.918354	0.106564	-0.106565	Senp8	71599
0.171897	-1.09033	-2.44506	0.198432	0.0575132	-0.0575132	Sephs2	20768
0.684612	-2.88427	-3.10079	0.206626	0.522848	-0.894091	Sepsecs	211006
-2.90219	-0.110836	-1.96799	0.593841	0.350992	0.885986	Serpinb7	116872
0.307462	-1.40024	-2.46413	0.785649	0.268562	0.36268	Sesn1	140742
0.621735	-1.52084	-2.67261	0.677811	0.224829	-0.224829	Setx	269254
0.150807	-1.22006	-2.31381	0.298653	0.077116	-0.077117	Sf3a1	67465
0.0886617	-1.3463	-1.70833	0.370733	0.323363	0.0178184	Sfmbt2	353282
0.221518	-2.20873	-2.14417	0.852777	0.204802	-0.204803	Sfn	55948
0.772376	-1.2762	-2.05739	0.807809	0.225413	-0.225413	Sgms1	208449
0.44489	-1.04184	-2.1135	0.781025	0.178518	-0.178519	Sgms1	208449
0.470572	-1.4775	-1.63445	0.469826	0.00586653	-0.005867	Sgms2	74442
1.57291	-1.17831	-2.00562	1.16285	0.313914	-0.313914	Sh3rf1	59009
0.358655	-2.13657	-1.89176	0.776138	0.0369658	-0.0369663	Sh3rf2	269016
0.0577135	-0.989006	-1.76546	0.6037	0.173592	-0.0577135	Shprh	268281
-0.215809	-2.78474	-4.8153	0.668355	0.397559	0.215809	Shq1	72171
0.0831618	-3.00146	-2.8969	0.728874	0.538425	0.0371723	Shroom2	110380
-0.0872812	-1.71948	-1.74272	0.549001	0.371733	0.314322	Sik2	235344
0.0929613	-0.986317	-1.80981	0.135348	0.431265	-0.0929613	Sik3	70661
0.83619	-1.34616	-1.99205	0.288339	0.0579662	-0.0579653	Sipa1l3	74206
-0.163471	-0.752036	-1.75487	0.562748	0.831178	0.755602	Sirt5	68346
0.0987453	-0.838781	-1.88708	0.694053	-0.0987458	0.476598	Six5	20475
0.018343	-1.46551	-2.96394	0.166304	0.107451	-0.018343	Skiv2l2	72198
0.0167589	-2.12945	-2.06215	0.248286	0.173649	0.109854	Slbp	20492
0.268377	-1.15079	-2.86606	1.08375	0.141317	-0.141317	Slc16a13	69309
0.967875	1.49935	-1.78601	0.204578	1.19121	-0.204578	Slc16a9	66859
-0.0199909	-0.967909	-2.0698	0.197664	0.12284	0.0394392	Slc19a2	116914
0.116094	-0.860392	-2.16016	0.379329	0.0400534	-0.0400534	Slc19a2	116914
-0.288161	-0.321097	-2.19848	0.361617	0.38825	0.288161	Slc20a1	20515
0.972158	-2.19653	-3.22817	1.12045	0.685301	-0.685301	Slc22a21	56517
0.0589266	-1.17292	-2.73823	0.263847	0.348736	0.548829	Slc25a12	78830
0.15743	-3.45407	-3.62494	0.82338	-0.0550904	0.0550909	Slc25a14	20523
0.164856	-0.235222	-2.4254	0.140225	-0.294426	-0.140224	Slc25a47	104910
0.878866	-1.40817	-3.78091	1.2902	0.329779	-0.329778	Slc26a2	13521
0.203839	-0.582145	-4.13006	1.25512	0.914819	0.911119	Slc27a3	26568
0.00715351	-1.18752	-2.98345	0.144471	0.218169	0.155154	Slc2a1	20525
0.0233564	-1.31353	-2.80092	0.220745	0.0934029	0.0542984	Slc2a1	20525
0.0908947	-1.16529	-2.84614	0.235514	0.107081	-0.0313091	Slc2a1	20525
0.658406	-1.3437	-2.36591	0.950604	0.113972	-0.113972	Slc30a6	210148
0.298851	-3.65494	-1.37074	0.488781	0.0734167	-0.0734167	Slc35e4	103710
0.256244	-2.38328	-2.98686	0.86089	0.132793	-0.132792	Slc4a1ap	20534
0.0238881	-0.249988	-1.82715	0.836066	0.682884	0.612878	Slc7a7	20540
-0.00728035	-0.877892	-2.01989	0.840286	0.879709	1.2387	Slc9a3r1	26941
0.0376167	-1.09734	-3.01805	0.549367	0.784183	1.0713	Slc9a3r1	26941
0.00399113	-0.83776	-1.87197	1.05052	1.09638	1.11149	Slc9a3r2	65962
0.0183287	-0.831589	-1.83067	-0.0183287	0.894657	0.864101	Slc9a3r2	65962
-0.00923252	-0.645781	-1.98573	0.316188	0.341015	0.385338	Slk	20874
0.792061	-3.08976	-1.94953	0.706138	-0.135373	-0.641952	Slmap	83997
0.00897026	-0.993654	-1.66854	0.419322	0.484554	0.397198	Slu7	193116
0.0736446	-2.23286	-2.44839	0.505821	0.266356	0.108956	Smad2	17126
1.3318	-1.10989	-2.00626	0.921065	0.231845	-0.231845	Smad3	17127
0.106157	-1.76624	-2.57418	0.417155	0.131087	-0.0943193	Smad4	17128
0.20563	-1.33988	-2.19336	0.647507	0.103744	-0.103744	Smad4	17128
0.774346	-1.94331	-1.90659	0.317644	0.381664	-0.317645	Smap2	69780
0.530421	-1.98925	-2.28344	0.934495	0.163192	-0.163192	Smarcad1	13990
0.181898	-0.782974	-0.967404	1.39357	2.03087	2.27465	Smarcb1	20587
0.035881	-0.41016	-1.55623	0.500403	0.622746	0.627415	Smarcb1	20587
-0.0174093	-0.601952	-1.70689	0.518443	0.491558	0.642706	Smarcd2	83796
0.0104675	-1.06802	-2.59264	0.282309	0.483405	0.170058	Smc3	13006
0.299794	-0.36381	-2.70971	0.161181	-0.139553	0.139553	Smn1	20595
-0.0185165	-1.99431	-3.55922	0.334209	0.295699	0.0185175	Smndc1	76479
0.0710192	-0.810903	-2.34033	0.488716	0.305154	0.210766	Smtn	29856
-0.00598812	-0.876123	-2.4501	0.389999	0.455103	0.553352	Smu1	74255
-0.0676546	-0.797335	-2.76357	0.397205	0.579978	0.556458	Smu1	74255
0.288333	-2.89688	-1.56914	0.858306	-0.0278606	0.0278606	Smug1	71726
0.427477	-1.17983	-2.19206	0.923381	0.16779	-0.16779	Smyd4	319822
0.0701966	-0.691184	-1.01597	0.619549	0.907212	1.06626	Snap29	67474
-0.118343	-1.96372	-2.89331	0.640548	0.706469	0.6322	Snapc1	75627
0.160645	-2.19273	-1.8908	0.309248	0.205645	0.268069	Snapc2	102209
0.618265	-0.618265	-1.97636	2.33935	1.96711	1.58113	Snhg11	319317
-0.0167809	-0.840854	-2.17157	0.160813	0.15491	0.0167809	Snrnp40	66585
0.387912	-1.71178	-2.03875	0.595229	-0.0718355	0.410633	Snrnp48	67797
-0.22795	-1.80773	-2.62136	0.51309	0.280993	0.37576	Snrnp48	67797
0.481133	-1.03882	-3.13956	0.471473	-0.0652313	0.0652313	Snupn	66069
0.0627947	-0.941577	-1.53261	0.469578	0.628243	0.601811	Snw1	66354
-0.0691128	-0.680254	-2.27689	0.943971	1.04811	1.25419	Snx10	71982
0.191622	-3.47206	-4.59079	0.83079	0.301098	-0.10507	Snx16	74718
0.327012	-3.30097	-3.39918	0.653292	0.244617	-0.104904	Snx16	74718
0.157615	-1.80216	-3.02312	0.750254	0.0492268	-0.0492258	Snx16	74718
0.200343	-2.10745	-2.67823	0.428708	0.0293579	-0.0293579	Snx18	170625
0.841846	-2.21405	-1.47995	0.851562	0.154149	-0.15415	Son	20658
0.421555	-1.3453	-2.56265	0.257214	-0.0408373	0.0408363	Son	20658
0.0995903	-1.75721	-2.55597	0.168256	0.0602016	-0.0602007	Son	20658
0.237777	-1.06681	-1.86507	0.364091	0.128211	-0.128212	Son	20658
0.21925	-2.04513	-2.99667	0.471643	0.140068	0.0280399	Sorbs1	20411
1.08938	-2.19692	-2.25756	-0.0235386	0.411316	0.0235386	Sorbs1	20411
0.512603	-4.00668	-3.18649	0.807118	-0.124094	0.124095	Sos1	20662
0.687813	-1.75221	-1.44704	-0.085474	0.302788	-0.993974	Sos1	20662
1.03761	-0.979402	-2.30091	0.992848	0.197353	-0.197353	Sos1	20662
0.879393	-0.960837	-2.60613	0.754469	0.0892973	-0.0892982	Sp1	20683
0.691175	-2.43153	-3.76476	0.987675	0.311868	0.774693	Spag1	26942
0.232068	-1.72557	-2.73703	0.335521	0.0576181	-0.0576181	Spast	50850
0.685586	-2.55087	-2.98364	0.836197	0.466856	-0.347075	Spata5	57815
-0.121632	-0.419793	-1.27917	0.744315	1.03947	1.11679	Spats2l	67198
-0.046505	-2.09448	-2.26882	0.504413	0.40232	0.217771	Specc1	432572
-0.143962	-0.530781	-1.38542	0.722883	1.05344	1.03331	Spg20	229285
0.109442	-0.523605	-1.02696	0.794125	0.927504	1.16721	Spg20	229285
0.219636	-1.16398	-2.40396	0.107911	0.0571079	0.107671	Spg20	229285
0.378218	-3.81184	-2.88719	1.00605	0.17591	-0.131761	Sphk2	56632
-0.0184078	-0.107855	-2.66285	0.460878	-0.225503	0.0184069	Sppl3	74585
1.99197	-1.8316	-1.63037	1.00077	0.20674	-1.23209	Spred1	114715
0.213215	-2.891	-2.43193	1.05878	0.469602	0.292093	Spryd4	66701
0.0180283	-0.909374	-2.15823	0.249568	0.213326	0.197444	Sptlc2	20773
0.701555	-1.93841	-1.08738	0.767512	0.135735	-0.135735	Spty2d1	101685
0.850858	-2.54954	-4.27676	0.87814	0.133676	-0.133677	Sqle	20775
1.2061	-2.43268	-2.66778	0.991339	0.646567	-0.687241	Srcap	100043597
0.0253143	-0.482952	-1.97439	0.196065	0.4745	0.436346	Srp54a /// Srp54b /// Srp54c	100101806///24067///665155
-0.0113239	-0.538924	-2.03776	0.328134	0.366612	0.362679	Srp54a /// Srp54b /// Srp54c	100101806///24067///665155
-0.000419617	-1.49472	-2.79781	0.488957	0.485155	0.496554	Srp68	217337
0.336133	-2.07056	-3.62603	0.674361	0.146537	-0.146538	Srrd	70118
0.527223	-1.40183	-1.96752	-0.0316496	0.0316496	0.297799	Srsf10	14105
0.306623	-1.51761	-2.77531	0.484159	0.0730171	-0.0730171	Srsf2ip	72193
0.512581	-1.27686	-2.7285	0.463232	0.0846672	-0.0846672	Ssfa2	70599
0.0275307	-0.827336	-2.22857	0.346849	0.442596	0.408929	Ssu72	68991
0.563695	-2.27505	-3.28397	0.672972	0.15223	-0.152231	St5	76954
-0.029705	-0.942058	-1.62475	0.768775	0.685094	0.810146	Stam	20844
0.022089	-0.846408	-1.68613	0.656177	0.761269	0.653944	Stambp	70527
0.207552	-1.42529	-2.13259	0.409113	0.0905733	-0.0905743	Stard3	59045
0.353596	-1.21775	-2.11055	0.261961	-0.107615	0.107615	Stard4	170459
-0.0555968	-1.82982	-1.88134	0.388413	0.0555964	0.478061	Stard5	170460
0.116921	-0.660876	-1.58317	0.86961	0.918923	0.97502	Stard5	170460
0.67532	-1.25512	-2.73317	0.425084	0.139058	-0.139058	Stard7	99138
-0.231827	0.231827	-1.97219	1.08438	1.58568	1.71913	Stat2	20847
0.0814161	-1.34285	-2.65077	0.148769	-0.0381975	0.0381975	Steap1	70358
0.140409	-1.45543	-2.49263	0.102835	-0.102834	0.10543	Steap1	70358
0.0629816	-4.48034	-4.74859	0.413195	0.0264282	-0.0264282	Stk17b	98267
-0.179887	-3.84276	-4.4045	0.919798	0.466357	0.287191	Stk17b	98267
0.530978	-2.16222	-3.07866	0.507625	0.324795	-0.0953026	Stk24	223255
0.503233	-2.90551	-5.55895	0.697235	0.0985393	-0.0985393	Stk24	223255
-0.3054	-0.795619	-3.60897	0.982625	0.199505	0.135869	Stk36	269209
0.07372	-2.25428	-3.5367	1.00878	0.0833549	-0.07372	Stk38l	232533
0.257248	-1.6627	-2.19626	0.640771	0.0744848	-0.0744848	Stk38l	232533
0.175425	-1.48131	-1.63625	0.414269	0.17431	-0.174311	Stk4	58231
0.38365	-1.68112	-2.66023	0.399695	0.113999	-0.113998	Stk4	58231
0.00528526	-0.95413	-1.87713	0.641209	0.806593	0.951655	Strn	268980
0.195505	-2.03699	-1.86857	0.424298	0.125013	0.158874	Stx11	74732
0.0199432	-1.25252	-2.5591	0.501353	0.59938	0.648052	Stx18	71116
0.122134	-1.29064	-1.91119	0.194095	0.41606	0.616423	Stx18	71116
0.135805	-0.992451	-1.67512	0.482496	0.449644	0.611939	Stx18	71116
-0.0909596	-1.02054	-1.75329	0.576923	0.593548	0.416009	Stx18	71116
0.0520954	-0.825673	-1.48287	0.382859	0.657393	0.718787	Stx18	71116
0.221993	-1.92083	-1.80125	0.701196	0.129935	-0.129934	Stx5a	56389
0.777846	-1.57574	-2.80124	0.148819	0.486455	-0.129329	Stx8	55943
0.19156	-1.95946	-3.61929	0.30623	0.324148	0.958631	Stxbp3a	20912
0.166991	-3.48571	-6.10047	0.457936	0.0584412	-0.0584402	Stxbp3a	20912
-0.0648813	-0.898339	-2.12858	0.207323	0.257029	0.278207	Stxbp6	217517
0.78172	-1.7853	-2.14089	0.85395	-0.134904	0.134904	Sufu	24069
-0.0655899	-1.48559	-1.73245	0.335882	0.136065	0.171733	Sugp1	70616
0.309956	-1.31873	-2.94729	0.859461	0.360631	-0.183286	Suox	211389
0.312162	-1.22127	-1.80923	0.318719	-0.0653257	0.0653267	Supv3l1	338359
0.58995	-2.11161	-4.10799	0.411514	0.12527	-0.12527	Surf6	20935
0.385714	-1.0947	-2.44143	0.268564	0.327498	0.224167	Swap70	20947
0.229183	-0.229184	-2.05167	0.342984	0.649169	0.675827	Syngr3	20974
0.156935	-1.58269	-1.56471	0.731887	0.141084	-0.141084	Synj1	104015
0.138963	-1.10753	-1.05682	0.954894	1.22971	1.13257	Synpo2	118449
0.835926	-0.401079	-3.27623	0.523319	0.761209	0.401079	Syt7	54525
1.38855	-0.95547	-2.30677	0.970972	0.392705	-0.392705	Tab3	66724
0.0912666	-2.32628	-2.35533	0.731916	0.45956	0.332477	Tada1	27878
0.530058	-1.9784	-1.82764	0.459211	0.0173178	-0.0173168	Tada2a	217031
-0.0311461	-0.485039	-1.91714	0.463355	0.695596	0.485908	Taf1	270627
0.22544	-2.1581	-2.25006	0.333809	0.203183	0.022543	Taf1b	21340
0.398615	-4.53581	-2.2489	0.327558	0.10923	-0.109229	Taf4b	72504
1.51467	-2.23085	-1.21947	1.35668	0.480981	-0.480981	Taf5	226182
0.259365	-1.55784	-2.4157	0.921412	0.0866003	-0.0487833	Tbc1d10a	103724
0.26354	-2.10245	-3.06807	0.3997	0.0502024	-0.0502033	Tbc1d10b	68449
-0.0825214	-1.03842	-1.64244	0.353308	0.263521	0.466618	Tbc1d12	209478
0.715324	-2.42294	-1.75159	0.545242	0.549318	-0.48914	Tbc1d2	381605
-0.0147352	-1.54058	-2.0356	0.290431	0.123884	0.145982	Tbc1d20	67231
-0.0403128	-0.0928926	-1.92365	0.442246	0.661612	0.567878	Tbc1d7	67046
0.492594	-1.41363	-1.32877	0.77051	-0.00728416	0.00728416	Tbccd1	70573
0.365682	-1.03653	-3.33738	0.0129609	0.0170355	-0.0129604	Tbccd1	70573
-0.0199022	-1.26096	-1.93406	0.238113	0.05861	0.0782862	Tbcel	272589
0.0924654	-1.57579	-1.86972	0.432495	0.255477	0.0175524	Tbl2	27368
0.198998	-0.64966	-2.2791	-0.0457253	0.0457249	0.265076	Tbl2	27368
0.627536	-1.16682	-4.04014	0.609978	-0.0280075	0.0280075	Tbpl1	237336
0.0287447	-0.713498	-2.07613	0.576932	0.795163	0.701508	Tbrg1	21376
0.256098	-0.256099	-2.76649	0.494525	1.23039	0.799575	Tbx20	57246
0.110117	-2.8411	-2.86196	0.576117	0.19925	-0.110116	Tbxa2r	21390
0.051558	-1.28746	-0.996389	1.02268	0.878851	0.680637	Tcf7	21414
0.0983648	-0.810784	-1.98028	0.669984	0.450045	-0.0983648	Tcf7l1	21415
-0.136733	-1.33071	-3.4316	0.872887	0.136734	0.494246	Tcfap2b	21419
0.530996	-2.10907	-2.39	0.680849	0.169657	-0.169657	Tdp2	56196
0.438803	-2.36623	-1.52769	0.394313	0.239775	-0.239774	Tead4	21679
0.201301	-1.55609	-1.55384	0.283653	0.246932	0.155952	Terf1	21749
0.358088	-1.5414	-2.46476	0.155383	0.377393	0.118103	Terf1	21749
0.12779	-2.89746	-4.85453	0.738909	0.316527	0.175859	Terf2ip	57321
0.447723	-1.38238	-1.82125	0.750562	-0.221243	0.221244	Tesk2	230661
0.065978	-2.6326	-3.13117	0.212874	0.1057	-0.0454292	Tex10	269536
0.270333	-2.58777	-2.97288	0.5392	0.0513487	-0.0513477	Tex10	269536
0.00218296	-0.339913	-2.61073	1.60979	1.50192	1.2182	Tex15	104271
-0.0689793	-0.71601	-1.67044	0.353947	0.512447	0.63269	Tex9	21778
0.803344	-1.76356	-2.8242	0.862726	0.272512	-0.272513	Tfam	21780
0.179063	-2.18059	-1.54618	0.428255	-0.129494	0.177544	Tfb1m	224481
-0.00331593	-1.05692	-2.08471	0.109252	0.276437	0.119333	Tfb1m	224481
0.30811	-1.60022	-2.35422	0.29465	0.0491591	-0.0491591	Tfip11	54723
-0.00869608	-1.42865	-2.47396	1.52817	0.852368	0.897066	Tfpt	69714
0.174388	-1.90557	-2.23546	0.272195	0.0731544	-0.0731554	Tgfbrap1	73122
0.333019	-1.18002	-0.566096	1.51036	1.67593	1.65207	Tgtp1 /// Tgtp2	100039796///21822
-0.0830765	-0.958383	-3.38844	0.482605	0.369041	0.167312	Thada	240174
1.12944	-1.57345	-2.19144	1.16569	0.168921	-0.168921	Thap1	73754
0.444589	-2.55435	-1.93916	0.809234	0.101105	-0.101105	Thap11	59016
0.730153	-2.02452	-2.29654	0.859664	0.202984	-0.202984	Thumpd1	233802
0.528283	-1.2577	-2.00044	0.378748	0.0123844	-0.0123844	Timeless	21853
0.0221281	-1.53268	-1.83305	0.195619	0.0896654	-0.0221272	Timm10	30059
0.0575933	-1.01581	-2.28599	-0.0370674	0.0543289	0.0370665	Timm23	53600
-0.0114307	-2.49763	-2.24162	0.381469	0.491115	0.490334	Timm44	21856
-0.0332756	-1.55628	-2.35539	0.391006	0.420072	0.410528	Timm44	21856
-0.122123	-1.1654	-1.7592	0.275195	0.326099	0.286341	Timm44	21856
0.740752	-0.0171328	-3.00641	0.0171332	0.534452	0.109723	Timp4	110595
1.14123	-0.900516	-3.14468	1.00519	0.395594	-0.395594	Tinf2	28113
0.056591	-1.71723	-3.3315	0.278627	0.282857	0.226484	Tjp1	21872
-0.0817947	-1.80032	-2.90376	0.5434	0.222185	0.248858	Tjp2	21873
0.0834141	-2.30609	-3.56765	0.649225	0.0928783	0.198124	Tjp2	21873
0.176105	-2.13638	-5.32023	0.811053	0.141178	0.00324535	Tjp2	21873
0.0173626	-1.04094	-1.77929	0.526383	0.0837297	-0.0173626	Tjp2	21873
1.47529	-1.90789	-4.62846	0.645747	-0.147659	-1.32128	Tlk1	228012
-0.125223	0.125223	-2.671	-0.210595	0.59825	0.186871	Tlr1	21897
-0.0516787	-1.16527	-0.412441	1.43297	1.17005	1.01533	Tlr2	24088
0.102644	-0.102643	-4.20795	1.23363	1.798	1.31327	Tlr3	142980
0.0438175	-1.5489	-2.17318	0.819183	0.383531	0.435359	Tm2d3	68634
1.62566	-1.25865	-2.08079	1.42889	0.483607	-0.483607	Tmcc3	319880
1.57143	-2.24324	-2.67788	1.31387	0.365108	-0.365108	Tmcc3	319880
0.360688	-1.03552	-1.92919	1.02227	0.645773	0.144546	Tmco4	77056
-0.0311093	-0.766108	-2.33744	0.150161	0.0311093	0.0423989	Tmco7	272538
-1.92607	0.161382	-1.74954	0.518722	1.15502	0.604977	Tmem108	81907
0.060256	-0.261593	-1.82886	0.628512	0.585369	0.740941	Tmem173	72512
0.27504	-1.63729	-2.83959	0.846129	0.0773649	-0.0773659	Tmem200a	77220
[truncated: 240 more rows]
