# Supplementary material for: CNOT3 suppression promotes necroptosis by stabilizing mRNAs for cell death-inducing proteins
Source: Sci Rep. 2015 Oct 6;5:14779. doi: 10.1038/srep14779 (PMC4594005; doi:10.1038/srep14779)
Supplement: Supplementary Table S2 [file srep14779-s3.xls]

## Sheet: Sheet1
Fold change CNOT3KD/Control	Control 0h	Control 6h	Control 12h	CNOT3KD 0h	CNOT3KD 6h	CNOT3KD 12h	Gene Symbol	Entrez Gene ID
2.16979	-0.162243	-2.14543	-2.07108	0.955312	0.402119	0.162244	0610040B10Rik	67672
1.65385	0.435413	-2.45449	-2.65222	1.16124	0.208806	-0.136605	1110002N22Rik	68550
1.5836	0.0875187	-1.39775	-1.90535	0.75073	0.381433	0.206001	1110012L19Rik	68618
1.74152	0.380814	-2.14511	-1.2899	1.18116	0.621135	-0.380814	1110034G24Rik	73747
2.2625	-0.122233	-0.898468	-1.3798	1.05568	1.1554	1.30665	1190002H23Rik	66214
6.54785	-2.55001	0.300475	-1.3326	0.161015	0.32351	0.106553	1190005I06Rik	68918
1.62671	-0.00512886	-0.783753	-1.56358	0.696832	0.909122	0.716634	1700047I17Rik2 /// Fam177a	100101807///73385
1.84346	-0.101625	-0.391166	-1.10688	0.780791	0.954173	0.902448	2510002D24Rik	72307
1.53704	-0.00659847	-1.05177	-2.24959	0.613556	0.510359	0.762994	2510003E04Rik	72320
1.50657	0.200562	-0.883862	-2.25389	0.791832	0.283175	-0.0780306	2510009E07Rik	72190
2.55517	0.124309	-0.745826	-1.07491	1.47773	1.48797	1.57593	2610029I01Rik	77032
1.74618	-0.0787315	-1.95284	-2.56925	0.725469	0.583342	0.425617	2810021B07Rik	66308
1.889	-0.250783	-0.87931	-3.14468	0.666838	0.748146	0.797505	2900026A02Rik	243219
1.97512	0.134978	-0.53214	-1.18568	1.11692	1.13413	1.13156	4632415K11Rik	74347
3.50976	-1.32242	0.167449	-1.95737	0.488957	-0.167449	0.580432	4930518F22Rik	71655
1.69449	-0.986665	-0.538823	-3.55641	-0.225817	0.680279	0.506853	4930550C14Rik	75311
2.18063	-0.411277	-4.07782	-2.70191	0.713466	0.127969	-0.127968	4931408A02Rik	70967
3.44658	-0.130689	-0.754475	-0.493256	1.65447	1.24811	0.52167	9230105E10Rik	319236
1.60314	-0.0929551	-3.04604	-3.56201	0.587949	0.561827	0.426882	9230105E10Rik	319236
1.86465	0.42533	-2.98315	-3.67986	1.32423	0.653366	0.571689	A130082M07Rik /// Tcra	100038850///21473
16.7123	-3.76992	-0.292917	-4.22441	0.292916	0.57827	1.54602	A730017C20Rik	225583
1.72249	0.456722	-1.3823	-5.21312	1.24122	0.328288	-0.328288	A730054J21Rik	320862
17.8819	-3.35969	0.169319	-2.02684	0.800744	1.07083	-0.0761993	AA408396	102383
2.67749	0.0306802	-0.713437	-4.55476	1.45156	1.22789	1.75933	AA467197	433470
1.68621	0.0667911	-0.894987	-4.63719	0.820578	0.571327	-0.0667911	Aak1	269774
1.52124	0.0794573	-0.166865	-1.95589	0.684708	0.738932	0.773766	Abcd3	19299
2.15727	-0.16967	-0.739055	-1.92649	0.939539	0.568592	0.61001	Abhd6	66082
1.50604	0.0675106	-4.05137	-4.03608	0.658272	0.296313	0.214238	Acbd3	170760
1.54834	0.0123696	-1.09848	-1.837	0.643095	0.152789	-0.0123696	Acbd4	67131
2.13558	0.0425959	-0.406902	-1.79207	1.13723	0.830142	0.876414	Acpl2	235534
1.68101	0.0990858	-0.371153	-1.17213	0.848414	0.895767	1.06552	Acpl2	235534
2.21112	-0.40591	-0.114437	-2.55856	0.738867	0.123882	0.246682	Adc	242669
2.92797	-1.09014	0.136272	-1.88741	0.459764	0.0887022	0.242233	Adc	242669
1.61773	0.00394535	-1.78379	-2.32181	0.697918	0.244019	-0.0039463	Adrm1	56436
2.25959	-0.241262	-1.91091	-3.89316	0.9348	0.788184	0.996499	Afap1l1	106877
2.64855	0.387709	-0.835269	-2.61831	1.79291	1.81743	1.31707	Afap1l2	226250
1.97723	0.0798216	-0.900238	-1.80621	1.0633	0.69002	0.788418	Agphd1	235386
1.77977	0.0371551	-0.584572	-2.64481	0.868845	1.0226	0.950718	AI413582	106672
1.79201	0.824033	-0.254553	-3.51959	1.66561	1.16626	0.254553	AI607873	226691
2.79834	-0.412703	0.650176	-2.22079	1.07187	0.527451	0.314214	Akr1c13	27384
1.84296	0.129558	-2.39333	-2.42492	1.01158	0.536826	0.497026	Alas1	11655
1.55006	-0.0148106	-1.22398	-1.67861	0.617512	0.022069	0.0148106	Aldh1a3	56847
1.73455	0.133805	-2.44493	-3.02868	0.928365	0.106365	-0.106365	Alkbh2	231642
1.85034	-0.107694	-1.87747	-3.01015	0.780098	0.912299	0.742574	Alkbh7	66400
1.57479	0.18974	-0.532438	-1.73624	0.844898	0.479385	-0.0742922	Angptl6	70726
1.67976	0.0061779	-1.83562	-2.43261	0.754436	0.466104	-0.0061779	Ankhd1	108857
2.12084	0.165855	-5.01015	-4.99714	1.25049	0.623122	0.516489	Ankhd1	108857
1.72729	-0.0227737	-2.0307	-1.96242	0.76574	0.411315	0.0227747	Ankhd1	108857
1.97203	0.121182	-2.45152	-2.83361	1.10087	0.539432	-0.121181	Ankhd1	108857
1.68085	0.0811949	-0.568933	-2.65388	0.830386	0.209811	0.200196	Ankmy2	217473
1.50808	0.106412	-0.553869	-1.91823	0.699126	0.137715	0.335211	Ankmy2	217473
1.58344	0.0298195	-3.24786	-4.095	0.69288	0.20434	-0.00118256	Ankrd17	81702
1.51937	0.048377	-2.53534	-3.33101	0.651847	0.308561	-0.048377	Ankrd17	81702
1.64456	0.194541	-2.74825	-2.88004	0.912239	0.222615	-0.105853	Ankrd44	329154
3.16505	-1.88897	0.128716	-1.46492	-0.226743	0.256012	0.31276	Ankrd6	140577
1.5154	0.270235	-0.591454	-4.05735	0.86993	0.0355907	0.157596	Ankrd6	140577
2.08938	-1.02858	-0.496749	-3.85851	0.034502	0.020113	-0.0201125	Anks1b	77531
11.7891	-3.02661	-0.560058	-3.2368	0.53278	0.691243	1.00213	Aqp11	66333
1.8449	-0.00240707	-2.08061	-2.9614	0.881134	0.781044	0.98297	Arfgap3	66251
1.73737	0.122496	-2.62619	-2.83183	0.919401	0.558144	0.491284	Arhgap24	231532
1.96463	-0.0988255	-1.68244	-2.60778	0.875433	0.441763	0.321382	Arhgap31	12549
1.6518	0.0478144	-2.6343	-2.40319	0.771853	0.35392	0.3592	Arhgef18	102098
1.60007	-0.042779	-0.892609	-2.12645	0.635358	0.502696	0.326023	Arhgef2	16800
2.14622	-0.292716	0.114159	-3.62679	0.809081	0.219031	0.366241	Armc9	78795
1.92227	0.0268087	-1.87213	-3.94088	0.969621	0.807673	0.744274	Asb3	65257
5.25373	-1.02415	-0.684527	-3.47586	1.36919	1.11116	1.30478	Asb3	65257
1.82701	0.0259271	-2.59285	-2.64168	0.895415	0.591518	-0.0259275	Ate1	11907
1.89314	-0.244143	-1.04589	-2.85036	0.676638	1.03027	0.86937	Atl1	73991
1.59614	-0.0539475	-0.521703	-1.55251	0.620639	0.63842	0.755903	Atp6v1b2	11966
1.73905	-0.0770502	-0.317296	-1.12859	0.721246	1.0754	1.11992	Atp6v1b2	11966
2.53398	-0.108296	-0.55896	-1.26867	1.23311	0.897784	1.00319	Atrip /// Trex1	22040///235610
2.09238	0.00495625	-1.29682	-2.00385	1.0701	1.1263	1.20074	Avpi1	69534
3.11871	-0.549896	-0.84376	-4.76664	1.09106	0.732519	0.859447	Bbx	70508
1.73892	-0.0120626	-0.776459	-1.953	0.786126	0.903729	0.779166	BC016495	225994
2.03918	0.0269012	-1.01466	-2.05924	1.05489	0.915132	1.04229	BC022687	217887
1.7367	0.0551472	-0.820083	-2.15233	0.851493	1.06666	1.16715	BC022687	217887
2.03777	-0.0815043	-0.53524	-2.38489	0.945486	0.958792	0.846301	BC046404	192976
2.18729	-0.165076	-0.743669	-2.21305	0.964071	0.165075	0.965599	Bcl2a1a /// Bcl2a1b /// Bcl2a1d	12044///12045///12047
3.16755	-1.11314	-0.560873	-3.48523	0.550221	1.23107	0.967283	Bdh1	71911
1.77482	-0.163368	0.163367	-1.46167	0.664308	1.13414	1.07027	Bend5	67621
1.5517	0.372613	-1.16846	-1.02933	1.00646	0.650845	0.875209	Bmp4	12159
1.82467	-0.036315	-0.595877	-3.96549	0.831322	0.590713	0.621757	Bola1	69168
1.58978	-0.180482	-0.780396	-2.06602	0.488349	0.180481	0.274752	Bpgm	12183
1.55962	0.362249	-2.56629	-2.92364	1.00344	0.165636	-0.165636	Brms1	107392
1.92056	-0.110456	-1.7485	-3.69266	0.831067	0.253701	0.110457	Brwd3	382236
1.53224	0.59095	-0.67395	-2.54673	1.20659	0.603015	-0.59095	Brwd3 /// Gm10452	100038641///382236
2.84368	0.0090971	-1.28156	-2.38523	1.51686	0.798602	0.89913	C77080	97130
1.73142	0.0100918	-2.06984	-2.11308	0.802045	0.507777	0.185802	Caml	12328
2.04878	-0.545135	-0.246131	-3.79148	0.489633	0.246132	0.407456	Ccdc103	73293
2.20812	-0.136714	-3.14662	-3.19939	1.0061	0.416718	0.136714	Ccdc112	240261
1.56497	-0.327406	-1.05701	-2.1974	0.318728	0.826105	0.78364	Ccdc141	545428
6.29712	-0.396263	1.85223	-2.34701	2.25843	2.41224	0.396263	Ccdc158	320696
1.51189	0.258783	-3.52516	-1.4205	0.855133	0.0199881	-0.0199876	Ccdc51	66658
2.15426	0.111655	-2.97544	-3.30895	1.21885	0.303701	-0.111655	Ccdc55	237859
1.83177	0.253055	-1.08753	-1.85987	1.12629	0.954169	0.916638	Ccdc68	381175
1.58581	0.16141	-1.78597	-2.10828	0.826632	0.935297	0.502839	Ccdc69	52570
1.63374	0.119221	-2.64222	-2.83201	0.827402	0.743403	0.679368	Ccdc93	70829
1.57472	-0.0505571	-1.88922	-2.41903	0.604542	0.169264	0.0505562	Ccdc93	70829
1.83644	-0.0942917	-0.810588	-1.57228	0.782617	0.627124	0.679853	Cdkn1a	12575
1.70874	-0.135043	-1.20896	-2.15769	0.637891	0.565429	0.57916	Cdkn1a	12575
4.41283	-0.202678	-1.62372	-3.03642	1.93903	2.18209	2.5233	Cend1	57754
5.01339	0.844075	-0.844075	-1.83302	3.16986	3.64469	3.85354	Cend1	57754
1.96585	0.335862	-1.01525	-0.581181	1.31101	1.05099	0.950337	Cend1	57754
3.94053	-1.29714	-2.85959	-2.52759	0.681252	0.78279	0.937674	Chmp4c	66371
1.71976	-0.451255	0.829843	-1.99387	0.330955	0.23064	-1.82423	Clvs1	74438
13.0107	-2.73398	0.173392	-1.84539	0.967652	0.950719	1.08275	Cnot2	72068
6.41062	-2.2159	0.599977	-2.74046	0.464562	-0.169354	0.169354	Col23a1	237759
1.74706	0.246869	-0.821289	-0.344084	1.0518	0.795789	1.06283	Col4a3bp	68018
1.50998	-0.0196605	-0.633449	-4.57956	0.574867	0.58393	0.553747	Coro1a	12721
4.9603	-1.03079	-0.408565	-2.79586	1.27964	1.0999	1.62832	Coro1a	12721
1.61361	0.0324345	-2.845	-2.68075	0.722727	0.217986	0.105828	Cox11	69802
1.5019	0.0378342	-0.779244	-1.97868	0.624622	0.963429	1.0213	Crbn	58799
1.89527	0.0752287	-4.76424	-3.31936	0.997633	0.258714	0.231013	Creb1	12912
1.62239	-0.0278311	-1.25744	-2.19164	0.670285	0.773462	0.753927	Creb3	12913
1.61544	0.0447435	-1.10944	-1.6777	0.736668	0.774556	0.790131	Creb3	12913
1.50532	0.242511	-1.97668	-1.90969	0.832581	0.265798	-0.242512	Crtc3	70461
1.61305	-0.0193033	-1.05196	-2.44324	0.670487	0.785726	0.588969	Cutc	66388
1.69567	0.191957	-1.45612	-1.64687	0.953808	1.15656	0.974897	Cwc27	67285
3.9211	-0.128423	-1.23914	-1.85509	1.84283	0.87656	1.01463	Cxcr6	80901
2.4999	-0.0911565	-1.62877	-2.38431	1.23071	1.288	1.21258	Cyp27a1	104086
2.91129	-0.0676332	-0.511847	-2.10702	1.47403	0.944279	1.08339	Cyp2r1	244209
1.60136	-0.0497217	-1.03488	-2.85588	0.629572	0.664585	0.441671	D030016E14Rik	320714
3.15988	-0.368293	0.16697	-3.1884	1.29158	1.78693	1.56029	D14Ertd668e	219132
1.59017	0.281928	-2.94802	-3.79168	0.951109	0.283625	-0.281928	D4Bwg0951e	52829
2.14786	0.0221963	-0.791914	-2.07522	1.1251	0.551003	-0.0221958	Daam1	208846
1.62492	-0.074513	-1.14886	-3.26221	0.625854	0.358188	0.0745134	Dach1	13134
2.22085	0.219865	-1.38698	-3.36264	1.37098	0.879958	0.871213	Dapk1	69635
1.69983	0.089077	-0.49126	-2.61885	0.854466	0.759451	0.468274	Dars2	226539
1.55162	0.335701	-2.10318	-1.66208	0.96948	0.149409	-0.14941	Daxx	13163
4.18672	-0.424412	-0.680787	-1.75563	1.64141	0.834205	0.38477	Dbp	13170
1.62315	0.104048	-2.48264	-3.52304	0.802848	0.0174427	-0.0174427	Dcaf10	242418
2.66432	-0.151614	-1.16284	-1.19964	1.26215	1.15999	1.15413	Dcaf4	73828
1.68726	-0.137166	-1.11997	-1.55369	0.617518	0.68144	0.691274	Ddah2	51793
1.51739	0.0149317	-0.562511	-1.8882	0.616523	0.975422	0.754819	Ddx58	230073
2.03644	0.0382318	-1.78496	-2.69895	1.06428	0.778751	0.708824	Def6	23853
3.29388	-1.63946	0.694016	-1.76967	0.0803275	-0.0803275	-0.450678	Defb10	246085
2.62443	0.121787	-2.2235	-4.53092	1.51379	0.818607	-0.121787	Depdc7	211896
1.51341	0.065877	-0.489337	-1.70545	0.663675	0.760935	0.878858	Dhodh	56749
1.62827	-0.0879879	-1.84712	-2.20637	0.615352	0.173688	0.226524	Dhx35	71715
1.7489	0.380204	-0.380203	-2.47603	1.18665	0.918746	1.34781	Dhx38	64340
1.98589	-0.0960465	-1.83207	-5.53101	0.893741	0.0960469	0.199936	Diras2	68203
1.62286	0.0522223	-2.04138	-2.97352	0.75076	0.365346	0.153139	Dmap1	66233
1.51408	0.0659838	-2.35841	-1.93646	0.664425	0.292464	-0.0659838	Dnttip2	99480
2.827	-0.530363	-5.8651e-05	-3.14799	0.968906	0.731251	5.81741e-05	Dock10	210293
1.74194	0.0411901	-0.699939	-1.75272	0.841888	0.955057	0.875174	Dock9	105445
1.62625	-0.0773306	-0.580063	-1.89655	0.62422	0.865529	0.875807	Dock9	105445
2.18363	-0.0126181	-0.409071	-1.15908	1.11411	0.933743	0.824217	Dock9	105445
3.16259	-0.109054	-0.611542	-1.30891	1.55205	1.8785	1.57752	Dtx3l	209200
1.8486	0.153415	-1.15202	-1.72949	1.03985	0.693605	0.59156	Dvl2	13543
1.73206	-0.0525279	-0.940114	-1.68027	0.739965	1.08367	1.063	E130203B14Rik	320736
1.9128	0.202756	-3.37488	-6.22289	1.13844	0.401745	0.528154	E130311K13Rik	329659
3.38414	-0.118927	-0.698423	-0.921652	1.63986	0.674306	0.0646296	Edn2	13615
2.12504	-1.15153	0.0640359	-1.49652	-0.0640359	0.903562	0.646227	Ednra	13617
1.7079	-0.0580959	-0.346749	-1.82175	0.714126	0.81741	0.520867	Eef2k	13631
1.56278	0.113161	-0.388801	-2.10798	0.757276	0.741587	0.571366	Eef2k	13631
1.51117	-0.0126286	-0.363942	-1.6083	0.583033	0.655758	0.662394	Efha1	68514
2.38779	-0.0456486	-0.707499	-1.81565	1.21003	0.4802	0.229247	Efs	13644
3.06716	0.195339	-4.50521	-2.86668	1.81224	1.82279	2.15548	Ehhadh	74147
2.05367	0.121972	-2.58508	-2.05175	1.16018	0.415455	-0.0978346	Elf1	13709
2.04438	-0.188596	-0.69126	-1.52651	0.843066	0.535162	0.605274	Endog	13804
2.05581	-0.206617	-0.684888	-1.67869	0.833088	0.679372	0.826365	Endog	13804
2.18505	-1.26874	0.159612	-1.77787	-0.141068	-0.430429	0.146269	Eny2	223527
2.05631	-0.00117636	-1.56246	-3.6976	1.03888	0.214516	0.00117636	Ephb4	13846
1.661	-0.354755	-1.98324	-2.91633	0.377296	0.598659	0.354755	Eppk1	223650
1.53619	0.101343	-1.16776	-1.74963	0.720697	0.673377	0.74067	Eps15l1	13859
1.53815	0.0434151	-0.941958	-2.51032	0.664615	0.83731	0.69807	Ept1	28042
4.78744	-1.85155	-0.423885	-2.48334	0.407708	0.0333128	0.342719	Esam	69524
1.70101	0.598527	-0.960097	-1.51339	1.36492	1.45116	1.38896	Esrp2	77411
1.58925	-0.0603638	-2.42545	-3.12099	0.607982	0.282022	0.0603628	Exoc8	102058
2.11593	-0.11973	-2.70085	-2.82439	0.961564	0.11973	0.454161	Exosc4	109075
1.53514	0.0270081	-0.886581	-2.77509	0.645377	0.817709	0.794852	Faf1	14084
2.13594	-0.0887923	-2.07561	-3.6343	1.00608	0.707469	0.490727	Fam105a	223433
2.02826	0.275134	-0.815986	-1.57994	1.29537	1.03988	0.946338	Fam158a	85308
1.88158	-0.17221	-1.56007	-4.40123	0.739737	-0.126127	0.433057	Fam160b1	226252
1.57595	0.0727396	-2.16157	-2.60023	0.728958	0.18225	-0.0727406	Fam175b	109359
1.83519	0.308539	-1.33095	-2.29196	1.18447	1.03819	1.15203	Fam26e	103511
1.74284	0.0725608	-1.02139	-1.70237	0.874004	0.538003	0.506219	Fam48a	56790
2.07494	-0.345725	-2.37975	-3.29224	0.707342	0.579979	0.734359	Fam49a	76820
1.61373	0.0875835	-0.0875835	-1.0632	0.777987	1.01877	1.09379	Fam69b	56279
1.63571	-0.0197129	-1.95863	-2.43385	0.690205	0.502441	0.0197129	Fancg	60534
1.83678	-0.0639915	-1.4221	-1.9098	0.81319	0.733047	0.384195	Fbxl20	72194
1.5308	0.0399065	-1.80274	-2.42969	0.654189	0.464637	0.445858	Fbxl20	72194
2.19	0.0307446	-0.705883	-2.21228	1.16167	1.04932	1.11528	Fbxo25	66822
1.70439	0.0551233	-3.37086	-3.01636	0.824379	0.628245	0.488072	Fbxo28	67948
1.64245	-0.0317993	-0.229939	-1.48135	0.684049	0.837186	1.01672	Fbxo6	50762
2.42436	-0.00463152	-1.04942	-0.848453	1.27297	1.00158	1.03342	Fbxo7	69754
1.88011	-0.0401878	-0.595508	-1.08667	0.870626	1.04046	1.23885	Fdft1	14137
1.69675	0.138645	-0.947388	-1.49009	0.901418	0.953521	1.15766	Fdft1	14137
1.65478	-0.171021	-0.518345	-2.0229	0.555619	0.171021	0.660932	Fgd4	224014
1.89492	-0.2562	-0.625333	-2.91085	0.66594	0.803686	-1.20969	Flcn	216805
1.51484	0.424688	-1.00375	-2.0073	1.02386	0.265975	-0.109035	Flrt3	71436
2.77283	-0.0668144	-2.20237	-3.41672	1.40455	0.420334	0.096776	Fmn2	54418
1.50935	-0.093667	-2.24682	-6.50673	0.50026	0.225495	0.101734	Foxk1	17425
1.71075	-0.0311298	-1.85303	-3.13895	0.743495	0.594604	0.573711	Frg1	14300
1.84011	0.0751705	-1.13932	-2.27452	0.954964	0.713402	0.781585	Frmd8	67457
1.9064	-0.045001	-1.50735	-2.97372	0.885849	0.045001	0.293903	Fzd2	57265
1.61072	-0.0612669	-1.45905	-2.48549	0.62644	0.220381	0.263324	Fzd2	57265
1.75962	0.570753	-2.05175	-1.88867	1.38602	0.441896	-0.214392	Gab1	14388
1.52667	0.0939846	-0.882709	-1.68197	0.704371	0.661588	0.862506	Gadd45gip1	102060
1.55908	-0.0755472	-0.423876	-1.65703	0.565144	0.632551	0.716313	Gcc2	70297
2.17828	0.379486	-1.11936	-0.379486	1.50267	1.04066	0.936374	Gcom1	102371
2.06115	0.225919	-1.39453	-0.722625	1.26937	1.18277	1.38225	Gem	14579
1.52948	0.0992489	-1.51506	-2.72078	0.71229	-0.0992484	-0.385338	Gemin8	237221
4.52147	-2.05741	-0.38032	-2.35009	0.119379	0.451	-0.11938	Gfra1	14585
5.30883	-2.36585	0.0944066	-2.77938	0.0425439	0.368731	-0.0425444	Ggnbp1	70772
1.5327	-0.0509214	-1.08851	-1.63046	0.565156	0.435642	0.802307	Git2	26431
3.57063	0.0120835	-3.843	-4.05786	1.84826	1.43826	1.63705	Gjb5	14622
1.95955	-0.34495	-1.35844	-2.20554	0.62557	0.795851	0.012692	Gls2	216456
1.92209	0.0230627	-0.267678	-1.73903	0.96574	1.13998	1.19845	Gm2382 /// Mthfs	100039707///107885
1.55477	0.234316	-1.8297	-2.2691	0.871016	0.153649	-0.15365	Gna13	14674
1.59852	0.213338	-1.34556	-2.52691	0.890074	0.353139	-0.213337	Gna13	14674
1.74694	0.0835419	-0.0835419	-1.96643	0.888372	1.02737	1.40794	Gna14	14675
1.83136	-0.235653	-3.63034	-5.29851	0.637264	0.425333	0.481366	Golph3l	229593
1.82722	-0.0596647	-3.69766	-5.05407	0.809987	1.08729	0.666999	Gosr1	53334
1.62908	0.672313	-0.754085	-2.25488	1.37637	0.709385	0.803517	Gramd1b	235283
1.64622	-0.0992041	-1.29965	-2.33139	0.619952	0.116277	0.0992041	Gramd3	107022
1.70374	0.0931539	-0.35651	-1.27105	0.861856	1.12959	1.32779	Grhpr	76238
4.56222	-0.732762	-0.548728	-1.85251	1.45697	1.5423	1.87646	Gstt2	14872
2.96391	-0.0183902	0.0183902	-1.27986	1.54911	1.36163	1.95127	Gstt3	103140
1.52899	-0.0110435	-0.0658779	-1.67392	0.601539	0.886215	0.872098	Gtf3c3	98488
1.70868	0.131029	-0.788145	-2.38749	0.903914	0.333509	0.128453	Hbp1	73389
1.86579	-0.0871038	-0.444909	-3.19281	0.812682	0.495427	0.411015	Hecw2	329152
1.74651	-0.173382	-0.19687	-3.66282	0.631091	1.36177	1.34129	Herc6	67138
1.5137	-0.170707	-1.06373	-2.32907	0.427375	0.170706	0.374871	Herpud1	64209
1.54696	0.144184	-0.971766	-1.38519	0.773619	0.625102	0.818659	Hmgcl	15356
1.52881	-0.0075016	-2.29551	-2.94965	0.604911	0.331494	0.377254	Hmgcs1	208715
1.52856	-0.0034008	-1.8501	-2.30784	0.608768	0.488308	0.424372	Hmgcs1	208715
2.11684	-0.41297	0.00399828	-2.29754	0.668944	1.15958	1.32785	Hnmt	140483
2.31272	0.0320878	-0.686595	-1.14209	1.24168	1.36573	1.67739	Hook2	170833
2.05836	-0.0320559	-3.43815	-4.04195	1.00944	0.950185	0.939509	Hook3	320191
3.06143	0.255191	-0.350198	-1.34446	1.8694	1.71656	1.69546	Hpgd	15446
1.94928	0.051405	-0.635579	-3.06366	1.01434	0.318109	0.512884	Hs1bp3	58240
2.22295	0.0259228	-0.990625	-2.04162	1.1784	1.12543	1.2303	Hs1bp3	58240
1.64471	0.0234604	-1.77072	-1.63651	0.74129	0.167315	-0.0234604	Hspa1b	15511
2.91259	-0.142032	-0.868348	-2.75544	1.40027	1.30732	1.84852	Hvcn1	74096
1.90387	-0.17861	-4.76215	-4.01879	0.750324	0.337863	0.267274	Hyal2	15587
1.63131	0.407241	-2.06226	-1.47784	1.11327	0.263218	-0.263218	Id2	15902
1.74409	0.0878053	-3.42619	-1.05181	0.890276	0.437968	0.148978	Iffo1	320678
1.73941	0.251249	-1.25619	-2.7854	1.04984	0.535226	0.435785	Iffo1	320678
2.18212	0.155518	-1.64103	-0.155518	1.28125	1.36182	1.30852	Ifi203 /// LOC100044071	100044071///15950
20.7189	-0.735403	-0.335646	-3.80043	3.63747	4.05688	3.98946	Ifit1	15957
4.24247	0.81355	-2.0495	-1.04271	2.89846	2.97198	2.99414	Igtp	16145
1.50858	-0.0657902	-1.317	-3.26081	0.527405	0.538656	0.466337	Inpp5b	16330
1.61253	-0.0111647	-0.603288	-1.10972	0.678159	0.930737	1.11009	Insig1	231070
1.91455	-0.747441	-2.78006	-4.41873	0.189565	0.286124	1.09063	Intu	380614
2.56457	-0.136152	-1.00266	-1.57679	1.22257	0.652543	0.69128	Ip6k2	76500
1.81163	-0.0927916	-0.889744	-4.28978	0.764497	0.520159	0.388155	Ipp	16351
1.55724	0.128098	-1.48924	-1.75901	0.767088	-0.0100861	0.0100851	Iqcc	230767
1.6186	0.0998669	-0.890756	-3.4733	0.794615	0.713365	0.531456	Irak3	73914
2.58025	-0.0298896	-1.16528	-1.3907	1.33762	1.7371	1.22304	Irf9	16391
1.83461	0.0969152	-2.58495	-3.20973	0.972392	0.669007	-0.00143623	Irgm1	15944
6.96384	-0.041039	-3.48943	-4.4247	2.75884	2.63159	2.7155	Irgm2	54396
1.71852	-0.240772	-1.18619	-1.76511	0.540393	0.303997	0.341714	Kalrn	545156
1.51377	-0.0233965	-0.685324	-1.57989	0.574753	0.587275	0.488741	Katna1	23924
1.63201	0.162335	-2.29212	-5.79988	0.868989	0.180785	0.291785	Kctd8	243043
1.70609	0.0920682	-1.56731	-2.15507	0.862759	0.992939	1.00255	Kif16b	16558
1.57901	0.0748358	-1.06094	-2.31401	0.733853	0.927512	0.994785	Kif16b	16558
2.3498	0.10006	-1.72985	-3.06372	1.3326	0.494091	-0.10006	Kif26b	269152
1.93134	-0.134204	-1.21574	-4.09072	0.815398	0.507679	0.680276	Klhl24	75785
1.8397	-0.0363321	-0.444788	-2.63638	0.843142	0.648241	0.426471	Klhl24	75785
1.89132	-0.0752315	-1.3419	-2.82953	0.844165	0.80761	0.694181	Klhl24	75785
1.65778	0.505864	-4.13096	-2.51578	1.23512	0.252239	-0.252239	Klhl8	246293
2.05841	0.176237	-0.176238	-1.19148	1.21776	1.47289	1.55258	Krt18	16668
1.52159	0.633112	-3.1624	-1.84893	1.23869	0.643629	-0.835782	Krt6b	16688
4.31571	-0.056519	-0.83516	-1.67887	2.05308	1.98073	2.15943	Krtap1-5	69664
1.91902	-0.132135	-0.593459	-2.21553	0.808235	0.615673	0.538123	Layn	244864
2.13057	-0.0443192	-0.318115	-1.48919	1.04692	0.77457	0.811432	Lgr6	329252
1.51579	0.132899	-1.43038	-2.16703	0.732971	0.817663	0.446146	Lmod1	93689
1.86733	-0.411265	-0.363328	-2.13376	0.489711	0.505588	-0.032577	LOC100503060	100503060
3.42136	0.0205727	-0.983987	-0.89557	1.79514	1.61619	1.68234	Lpin1	14245
1.67248	0.0540428	-1.70315	-2.55097	0.796033	0.569126	0.36965	Lrrc16a	68732
1.71182	0.0309134	-3.17984	-3.77532	0.806447	0.439487	0.27162	Lsm10	116748
1.76451	-0.557793	-1.40534	-2.32712	0.261473	0.31847	0.263175	Macc1	238455
1.55705	0.19024	-2.0007	-1.71648	0.829051	0.25668	0.387691	Magi1	14924
1.82267	0.392155	-3.48895	-2.23609	1.25821	0.595423	-0.392155	Map2k7	26400
1.54045	0.0538712	-2.43765	-3.56937	0.677218	0.176403	0.162446	Map3k4	26407
1.65318	0.0129519	-1.2687	-2.24264	0.738196	0.157973	-0.0129528	Mapkapk3	102626
1.51111	0.0938406	-3.05286	-4.30271	0.689449	0.591073	0.526046	Mat2b	108645
1.58726	0.0533209	-2.06726	-2.15557	0.719858	0.253538	0.0520792	Mbip	217588
1.51722	0.342206	-2.13638	-3.51224	0.943634	0.254958	-0.172197	Mcat	223722
1.5676	0.0291252	-7.19073	-6.65236	0.677682	0.140935	-0.0291252	Med17	234959
1.99521	-0.130361	-0.76723	-2.03361	0.866178	0.424017	0.571222	Mfn1	67414
1.5586	0.116536	-0.871923	-1.98111	0.756784	1.04573	0.747726	Mitd1	69028
2.05113	-0.0444078	-0.701795	-1.97667	0.992012	0.936688	0.890877	Mkrn1	54484
1.61207	0.0271397	-1.89124	-4.1694	0.716052	0.170034	0.189513	Mlycd	56690
2.36396	-0.214581	-1.56958	-3.09289	1.02663	0.435271	0.246412	Morc3	338467
1.71557	0.27075	-2.13073	-2.3668	1.04944	0.635916	0.194337	Mphosph8	75339
1.65843	0.0831623	-2.78507	-3.13691	0.812983	0.559304	0.850634	Mphosph8	75339
1.57593	0.215169	-1.49947	-1.63313	0.871376	0.0660229	-0.0660219	Mrpl44	69163
1.54761	-0.037427	-0.663775	-1.97479	0.592616	0.715708	0.749473	Mrps35	232536
1.77143	0.0469093	-1.06796	-1.11264	0.871826	0.900713	0.952425	Mta3	116871
1.59729	0.102617	-0.964704	-1.96071	0.778244	0.48564	-0.102617	Mus81	71711
1.77686	0.113844	-0.598083	-1.0133	0.943171	0.914481	1.09742	Mvd	192156
1.96641	-0.102316	-1.12361	-1.85925	0.873245	0.747657	0.757697	Mxd4	17122
1.88754	0.203951	-0.593852	-2.0878	1.12046	0.41645	0.23659	Myo1e	71602
2.72654	-0.24957	-1.46065	-1.89728	1.1975	0.249569	0.946079	Myo3b	329421
2.35334	-0.748492	0.123911	-2.54054	0.486218	0.697599	1.19511	N4bp2l1	100637
1.59533	0.247072	-1.20423	-1.21302	0.920926	1.04434	0.563808	Nap1l3	54561
1.87831	-0.382411	0.0700946	-4.44191	0.527022	0.0376935	-0.037693	Nars2	244141
1.50611	0.381017	-6.52349	-6.44155	0.971841	0.0624094	-0.0624104	Nck1	17973
1.71637	0.197839	-1.29912	-0.906787	0.977198	0.868952	1.02679	Ncrna00081	66360
1.56537	0.123782	-0.738469	-2.60179	0.770286	0.13595	-0.0791283	Nfatc1	18018
2.53067	-1.21713	-0.60258	-2.50989	0.122387	0.550702	0.641571	Nfxl1	100978
1.782	0.0323086	-2.83597	-2.86098	0.865807	0.556456	0.215065	Ngdn	68966
1.70145	0.00926781	-2.90663	-3.12542	0.776031	0.448559	0.319153	Ngdn	68966
1.59528	0.369771	-4.67307	-4.46518	1.04358	0.293776	-0.293776	Nmnat1	66454
1.63212	-0.175894	0.175893	-1.67753	0.530857	1.32107	1.54971	Npl	74091
2.86874	-0.0226331	-2.05124	-2.42405	1.49779	0.903805	-1.30042	Nsun6	74455
1.77364	0.0139446	-0.660598	-1.83575	0.840659	0.976242	1.08191	Nt5c	50773
1.66049	0.0722322	-1.15989	-2.0593	0.803841	0.749515	0.810642	Nudt18	213484
2.43998	-0.0141516	-0.910132	-1.07437	1.27272	0.972579	0.798242	Nudt22	68323
2.44359	-0.0180149	-1.67595	-2.41537	1.27099	1.18356	1.09252	Nudt22	68323
2.13725	-0.214293	-2.312	-2.99477	0.881464	0.313729	0.223107	Nudt7	67528
7.53366	0.0708132	-3.37707	-0.0708137	2.98416	3.74373	3.40264	Oasl2	23962
1.70651	0.413431	-0.682909	-2.22829	1.18448	1.26615	1.23808	Ooep	67968
1.67385	0.00181007	-0.681535	-2.49381	0.744978	0.823642	0.906874	Optn	71648
1.94393	-0.115463	-1.62116	-2.62154	0.843511	0.644265	0.614594	Pacsin3	80708
1.85748	-0.541957	-1.10618	-2.64426	0.351392	0.220545	0.0860004	Palm	18483
3.18606	-0.212282	0.212281	-1.62164	1.45949	1.42375	1.80671	Palmd	114301
2.02741	0.0438657	-1.25259	-2.00363	1.0635	0.973869	1.33519	Paqr7	71904
1.54556	0.036469	-0.036469	-1.94992	0.664602	0.876654	0.741443	Paqr7	71904
4.73076	-0.019259	-1.08528	-2.67145	2.22281	2.02131	1.61826	Parp14	547253
1.74146	0.0928459	-2.81211	-3.49072	0.893143	0.886054	0.99075	Pdcd4	18569
2.12228	0.354086	-0.967035	-3.63262	1.4397	1.15095	1.51184	Pdlim4	30794
1.58508	-0.249425	-2.11582	-3.08569	0.415127	0.0986261	0.830219	Pdxk	216134
1.51589	-0.0208673	-1.77811	-3.28747	0.579296	0.124525	0.0210505	Pdzrn3	55983
1.97153	-0.00727034	0.00727034	-3.32425	0.972045	0.942184	1.36764	Pex10	668173
1.60013	0.00942993	-2.30809	-2.6083	0.687615	0.0934582	0.0210876	Pex13	72129
2.07017	-0.243187	-1.89181	-3.59806	0.80656	0.645566	0.274425	Pex14	56273
2.59788	0.0468087	-0.409196	-3.00292	1.42414	1.41123	1.09583	Pex16	18633
3.80159	-0.0401754	-1.56688	-2.65427	1.88643	1.0207	0.762703	Pgf	18654
1.74105	0.062047	-0.996435	-2.59848	0.862008	0.751581	0.926355	Pgpep1	66522
1.55624	-0.0172434	-1.38354	-4.56063	0.620824	0.154873	0.330413	Pgpep1	66522
1.61394	0.0314174	-3.1497	-2.12951	0.722005	0.221707	-0.0253248	Phf3	213109
1.88155	0.0398927	-0.629755	-2.14635	0.951817	-0.0398922	0.883503	Phip	83946
1.70686	-0.0613623	-2.5915	-3.93358	0.709985	1.15792	1.10906	Pik3c3	225326
1.50833	-0.047616	-1.78939	-3.85272	0.54534	0.183736	0.0988007	Pik3r4	75669
1.62879	0.287285	-3.63086	-1.68067	0.991086	0.581995	-0.107316	Pitpnc1	71795
3.46403	-0.870926	-2.08363	-3.00614	0.921527	0.451457	0.152293	Pitx1	18740
3.62971	-1.07533	1.82438	-3.05951	0.784522	0.890188	0.781347	Piwil4	330890
2.75869	0.489247	-1.96659	-1.9721	1.95323	1.95611	1.86664	Plekha7	233765
2.28095	-0.124166	-0.7332	-1.55651	1.06547	1.13276	1.237	Plin2	11520
1.62421	0.378171	-2.20822	-2.29406	1.07791	0.318367	-0.143345	Polm	54125
1.5284	-0.0202723	-1.54828	-2.06537	0.591753	0.485193	0.330536	Polr1c	20016
3.21034	-0.269829	-2.89692	-3.18221	1.4129	1.194	1.54607	Ppapdc2	74411
1.51324	-0.272836	-0.0025363	-2.49926	0.324804	0.350091	0.899436	Ppm1j	71887
2.82654	-0.93383	-0.668531	-2.83095	0.565207	0.839443	0.560411	Ppp1r14a	68458
1.57105	0.295158	-1.75134	-1.73757	0.946883	0.0457716	-0.0457716	Ppp1r8	100336
1.53236	0.160079	-1.04708	-2.93042	0.775838	-0.160079	0.177713	Prosapip1	241638
6.8339	-0.942643	2.31922	-2.35462	1.83007	1.19421	-0.573659	Prox1	19130
1.66639	0.423769	-1.14881	-1.96855	1.1605	0.408288	0.464423	Prune	229589
1.53214	0.0786891	-2.47056	-2.14916	0.694236	0.137549	0.271165	Ptk2b	19229
1.78341	-0.470201	-1.56117	-2.44484	0.36444	0.225221	0.249234	Pvrl2	19294
1.57247	0.0902901	-1.67728	-2.72307	0.74332	0.73557	0.639562	Rab11fip5	52055
1.94001	0.0562878	-0.282062	-1.29441	1.01235	1.30784	1.23286	Rab32	67844
1.55275	0.34154	-1.49517	-3.33576	0.976363	0.954587	0.571513	Rab39b	67790
1.56346	0.101736	-0.872624	-2.30251	0.746475	0.739648	0.650028	Rab7l1	226422
1.9397	-0.0114222	-2.44839	-2.48045	0.944414	0.54164	0.363839	Rabgap1	227800
1.50771	-0.195655	-0.416299	-4.00525	0.396701	0.265134	0.195655	Rabgap1	227800
1.52707	-0.0257778	-1.42771	-1.96756	0.584987	0.202663	0.310887	Ranbp10	74334
6.90384	-0.985976	0.217452	-1.58448	1.80142	1.15243	1.44613	Rbm11	224344
1.6027	0.633153	-2.96276	-1.33551	1.31366	0.371117	-0.371116	Rbm38	56190
2.19855	-0.169762	-1.45477	-0.162193	0.966788	1.19609	1.73898	Rbpms	19663
1.68271	0.0909567	-1.57265	-2.35821	0.841743	0.400055	0.303501	Rela	19697
2.39304	0.228628	-0.503689	-0.880975	1.48747	0.725497	1.00846	Rem2	140743
17.6945	-2.86614	-2.11484	-2.25741	1.27909	0.855596	-0.855596	Rhoh	74734
1.65384	0.0567226	-1.37437	-2.52249	0.782543	0.538799	0.934815	Rictor	78757
1.80259	-0.0368252	-1.71036	-2.40773	0.813245	0.442343	0.349593	Rilpl1	75695
1.5536	0.0382175	-1.36648	-3.10381	0.673828	0.437152	0.516461	Rilpl1	75695
1.79765	0.133424	-1.52143	-2.79998	0.979537	0.713221	0.671992	Rin2	74030
1.58474	0.0824757	-2.18341	-2.10034	0.746726	0.604736	0.542532	Riok2	67045
1.56759	0.0486832	-2.68459	-2.90234	0.697232	1.00258	0.806084	Riok2	67045
1.67472	-0.0672083	-1.22939	-2.55074	0.676708	0.288027	0.0672083	Ripk1	19766
1.72805	0.0274477	-2.30244	-2.50907	0.816591	0.809471	0.857645	Rpain	69723
2.38637	-0.279539	-1.99027	-2.51985	0.97528	0.654153	0.817501	Rpain	69723
1.59223	-0.0252094	-2.28359	-1.61484	0.645839	0.0860176	0.0252104	Rpusd4	71989
1.57009	0.0754843	-0.998781	-1.38068	0.726333	1.05793	1.06237	Rrp36	224823
2.09406	0.0238185	-0.510754	-2.82288	1.09012	0.623964	-0.232982	Rtn4rl1	237847
2.40836	0.247757	-0.97465	-2.30204	1.51581	1.40785	1.27756	Samd9l	209086
2.1703	-0.170195	-0.870072	-3.58568	0.9477	0.170196	0.743616	Sart3	53890
1.58517	-0.0226889	-0.557793	-2.17158	0.641948	0.649917	0.461844	Scyl1	78891
1.9884	-0.520185	-0.0108705	-2.99496	0.471426	0.352495	0.490136	Scyl2	213326
1.62909	0.0278788	-1.25017	-2.2415	0.731945	-0.0278788	0.0760813	Secisbp2	75420
11.2826	-2.90219	-0.110836	-1.96799	0.593841	0.350992	0.885986	Serpinb7	116872
1.54892	0.221518	-2.20873	-2.14417	0.852777	0.204802	-0.204803	Sfn	55948
1.8457	-0.215809	-2.78474	-4.8153	0.668355	0.397559	0.215809	Shq1	72171
1.56451	0.0831618	-3.00146	-2.8969	0.728874	0.538425	0.0371723	Shroom2	110380
1.55432	-0.0872812	-1.71948	-1.74272	0.549001	0.371733	0.314322	Sik2	235344
1.6543	-0.163471	-0.752036	-1.75487	0.562748	0.831178	0.755602	Sirt5	68346
1.51079	0.0987453	-0.838781	-1.88708	0.694053	-0.0987458	0.476598	Six5	20475
1.75975	0.268377	-1.15079	-2.86606	1.08375	0.141317	-0.141317	Slc16a13	69309
1.56893	-0.288161	-0.321097	-2.19848	0.361617	0.38825	0.288161	Slc20a1	20515
1.58661	0.15743	-3.45407	-3.62494	0.82338	-0.0550904	0.0550909	Slc25a14	20523
2.07237	0.203839	-0.582145	-4.13006	1.25512	0.914819	0.911119	Slc27a3	26568
1.52061	0.256244	-2.38328	-2.98686	0.86089	0.132793	-0.132792	Slc4a1ap	20534
1.75586	0.0238881	-0.249988	-1.82715	0.836066	0.682884	0.612878	Slc7a7	20540
1.79946	-0.00728035	-0.877892	-2.01989	0.840286	0.879709	1.2387	Slc9a3r1	26941
2.06556	0.00399113	-0.83776	-1.87197	1.05052	1.09638	1.11149	Slc9a3r2	65962
2.31606	0.181898	-0.782974	-0.967404	1.39357	2.03087	2.27465	Smarcb1	20587
1.69219	-0.118343	-1.96372	-2.89331	0.640548	0.706469	0.6322	Snapc1	75627
3.29685	0.618265	-0.618265	-1.97636	2.33935	1.96711	1.58113	Snhg11	319317
1.67138	-0.22795	-1.80773	-2.62136	0.51309	0.280993	0.37576	Snrnp48	67797
2.01822	-0.0691128	-0.680254	-2.27689	0.943971	1.04811	1.25419	Snx10	71982
1.508	0.157615	-1.80216	-3.02312	0.750254	0.0492268	-0.0492258	Snx16	74718
1.55743	0.191622	-3.47206	-4.59079	0.83079	0.301098	-0.10507	Snx16	74718
1.82254	-0.121632	-0.419793	-1.27917	0.744315	1.03947	1.11679	Spats2l	67198
1.82367	-0.143962	-0.530781	-1.38542	0.722883	1.05344	1.03331	Spg20	229285
1.60735	0.109442	-0.523605	-1.02696	0.794125	0.927504	1.16721	Spg20	229285
1.54524	0.378218	-3.81184	-2.88719	1.00605	0.17591	-0.131761	Sphk2	56632
1.79697	0.213215	-2.891	-2.43193	1.05878	0.469602	0.292093	Spryd4	66701
1.73927	-0.029705	-0.942058	-1.62475	0.768775	0.685094	0.810146	Stam	20844
1.55196	0.022089	-0.846408	-1.68613	0.656177	0.761269	0.653944	Stambp	70527
1.68493	0.116921	-0.660876	-1.58317	0.86961	0.918923	0.97502	Stard5	170460
2.49011	-0.231827	0.231827	-1.97219	1.08438	1.58568	1.71913	Stat2	20847
2.14308	-0.179887	-3.84276	-4.4045	0.919798	0.466357	0.287191	Stk17b	98267
2.44193	-0.3054	-0.795619	-3.60897	0.982625	0.199505	0.135869	Stk36	269209
1.91196	0.07372	-2.25428	-3.5367	1.00878	0.0833549	-0.07372	Stk38l	232533
1.55393	0.00528526	-0.95413	-1.87713	0.641209	0.806593	0.951655	Strn	268980
1.58874	-0.0909596	-1.02054	-1.75329	0.576923	0.593548	0.416009	Stx18	71116
1.76043	0.138963	-1.10753	-1.05682	0.954894	1.22971	1.13257	Synpo2	118449
1.55903	0.0912666	-2.32628	-2.35533	0.731916	0.45956	0.332477	Tada1	27878
1.58233	0.259365	-1.55784	-2.4157	0.921412	0.0866003	-0.0487833	Tbc1d10a	103724
1.96037	0.051558	-1.28746	-0.996389	1.02268	0.878851	0.680637	Tcf7	21414
2.01338	-0.136733	-1.33071	-3.4316	0.872887	0.136734	0.494246	Tcfap2b	21419
1.52744	0.12779	-2.89746	-4.85453	0.738909	0.316527	0.175859	Terf2ip	57321
3.04745	0.00218296	-0.339913	-2.61073	1.60979	1.50192	1.2182	Tex15	104271
2.90164	-0.00869608	-1.42865	-2.47396	1.52817	0.852368	0.897066	Tfpt	69714
2.2616	0.333019	-1.18002	-0.566096	1.51036	1.67593	1.65207	Tgtp1 /// Tgtp2	100039796///21822
1.55288	0.176105	-2.13638	-5.32023	0.811053	0.141178	0.00324535	Tjp2	21873
1.54242	-0.0817947	-1.80032	-2.90376	0.5434	0.222185	0.248858	Tjp2	21873
2.79849	-0.0516787	-1.16527	-0.412441	1.43297	1.17005	1.01533	Tlr2	24088
2.19008	0.102644	-0.102643	-4.20795	1.23363	1.798	1.31327	Tlr3	142980
1.71162	0.0438175	-1.5489	-2.17318	0.819183	0.383531	0.435359	Tm2d3	68634
1.58182	0.360688	-1.03552	-1.92919	1.02227	0.645773	0.144546	Tmco4	77056
5.44448	-1.92607	0.161382	-1.74954	0.518722	1.15502	0.604977	Tmem108	81907
1.62219	0.10591	-1.59183	-2.09991	0.803849	0.894135	0.75162	Tox4	268741
4.12809	-0.0984917	-0.265428	-3.39361	1.94698	1.66264	1.28408	Trim12a	76681
1.57751	-0.129789	-1.72711	-2.8862	0.527859	0.366225	0.129789	Trim23	81003
1.84446	0.336306	-1.35133	-2.74694	1.2195	0.452045	-0.283796	Trim7	94089
1.87486	0.0303583	-2.49213	-2.94069	0.937139	0.652897	-0.757207	Tsc1	64930
1.72547	0.194714	-1.88302	-1.58462	0.981699	0.309049	-0.0868988	Tsc22d1	21807
2.17114	0.0244975	-3.01545	-5.31626	1.14295	0.41912	0.431939	Tspyl3	241732
2.19584	0.00350475	-3.46519	-8.47488	1.13828	0.726659	0.623237	Tspyl3	241732
1.59832	-0.177971	-0.957475	-1.87258	0.498584	0.509729	0.489432	Ttc1	66827
1.69796	-0.0253229	-0.737474	-1.78765	0.738478	0.615727	0.34884	Tubb2a	22151
1.60964	-0.19523	-1.84597	-3.51982	0.491506	0.20764	0.346145	Twist2	13345
2.2168	-0.0503693	0.0503688	-3.23468	1.09811	1.22816	0.963781	Uba7	74153
1.6422	0.00510025	-0.826622	-1.80867	0.720731	0.545073	0.431995	Ube2h	22214
2.01846	0.0816002	0.373593	-3.01215	1.09486	0.49378	-0.893892	Ube3a	22215
1.53531	-0.0125933	-0.445379	-1.61026	0.60594	0.744564	0.790308	Ubxn4	67812
2.30074	-0.60105	2.02475	-1.95035	0.60105	1.34193	0.984336	Ugt8a	22239
14.5026	-0.285898	-2.39526	-4.45838	3.57234	4.41855	3.94659	Usp18	24110
1.53521	-0.618663	0.000226498	-2.89346	-0.000226498	0.284963	0.348552	Usp43	216835
1.56839	-0.024519	-2.21944	-2.68175	0.624769	0.21299	0.0831137	Vash2	226841
11.0248	-0.894136	-4.27724	-4.27724	2.56854	1.79271	1.98007	Vav3	57257
6.30717	-0.709696	-1.30114	-3.05343	1.9473	1.11544	1.50923	Vav3	57257
2.05857	-0.331121	-3.61427	-2.6587	0.710525	0.450177	0.331121	Vax2	24113
1.84972	0.193303	-1.17752	-1.16672	1.08061	0.689886	0.59858	Vdr	22337
2.36109	-0.13807	-1.26917	-2.1702	1.10138	0.332365	0.704862	Vdr	22337
3.50576	-1.87238	0.0754976	-2.16843	-0.0626483	0.374376	0.0626483	Vwa2	240675
1.56645	-0.0443726	-1.35628	-2.27236	0.603125	0.491786	0.412836	Wasf1	83767
1.50107	0.0573158	-1.56844	-1.64028	0.643311	0.00822163	-0.00822258	Wdr47	99512
2.46403	-0.139143	-3.00024	-4.55531	1.16188	0.588635	0.407595	Wdr60	217935
1.5166	0.0130281	-1.14587	-2.42216	0.613873	0.629656	0.505547	Wdr7	104082
1.65468	-0.0859833	-1.20687	-1.73908	0.640569	0.0859842	0.137158	Wdr81	192652
3.01045	-0.109974	0.0174756	-2.66094	1.48	1.38463	1.31494	Wnt16	93735
2.64329	-0.0999312	-2.16684	-2.67421	1.3024	0.539369	0.0999317	Wrap53	216853
1.74462	-0.0778289	-1.85605	-2.86897	0.725086	0.459309	0.281925	Xab2	67439
1.74988	-0.185154	-0.583996	-2.51294	0.6221	0.692996	0.791563	Xkr8	381560
2.63601	-0.145267	-0.620125	-2.58406	1.25309	1.35707	1.19066	Xpa	22590
1.79111	-0.104104	-1.05977	-2.04301	0.73675	0.480546	0.576132	Ydjc	69101
4.37097	-0.929328	1.54796	-1.68246	1.19863	1.00806	0.929328	Zbp1	58203
1.78791	0.0560589	-1.04094	-2.09011	0.89433	0.851861	0.953675	Zc3hc1	232679
2.2292	-0.482307	-0.370634	-1.7304	0.674218	0.428328	1.29248	Zcchc13	75064
1.66219	-0.651958	0.285005	-2.32055	0.0811262	0.446522	0.724629	Zfp318	57908
2.34858	0.313487	-0.685492	-1.15549	1.54527	1.2211	0.801948	Zkscan14	67235
1.68874	0.333839	-2.95002	-2.07325	1.08978	0.542824	-0.333839	Znrd1as	76416
1.59288	0.18752	-0.846971	-0.402812	0.859158	0.847346	0.745734	Zscan18	232875
