# Supplementary material for: CNOT3 suppression promotes necroptosis by stabilizing mRNAs for cell death-inducing proteins
Source: Sci Rep. 2015 Oct 6;5:14779. doi: 10.1038/srep14779 (PMC4594005; doi:10.1038/srep14779)
Supplement: Supplementary Table S3 [file srep14779-s4.xls]

## Sheet: Sheet0
Functions Annotation	p-Value	The number of Molecules	Molecules
organization of cytoplasm	7.74E-06	66	ABCD3,ARHGAP24,ARHGEF18,ARHGEF2,ATL1,BBIP1,BMP4,BRWD3,CDKN1A,CLVS1,COL4A3BP,CORO1A,CREB1,DAAM1,DAPK1,DVL2,EDN2,EDNRA,FANCG,FGD4,GAB1,GCC2,GEM,GFRA1,GNA13,GOLPH3L,HBP1,HMGCL,HOOK2,HOOK3,INTU,KALRN,KATNA1,KIAA1279,KRT18,KRT6B,LPIN1,LRRC16A,MFN1,MYO3B,NCK1,OPTN,PALM,PDLIM4,PEX10,PEX14,PEX16,PHIP,PIK3C3,PTK2B,PVRL2,RANBP10,REM2,RICTOR,SLC9A3R1,SLC9A3R2,SNX10,STK36,STK38L,STRN,TSC1,UBE3A,UGT8,VAV3,VAX…
organization of cytoskeleton	1.62E-04	57	ARHGAP24,ARHGEF18,ARHGEF2,ATL1,BBIP1,BMP4,BRWD3,CDKN1A,CORO1A,CREB1,DAAM1,DAPK1,DVL2,EDN2,EDNRA,FGD4,GAB1,GCC2,GEM,GFRA1,GNA13,HBP1,HOOK2,HOOK3,INTU,KALRN,KATNA1,KIAA1279,KRT18,KRT6B,LPIN1,LRRC16A,MFN1,MYO3B,NCK1,OPTN,PALM,PDLIM4,PEX14,PHIP,PTK2B,PVRL2,RANBP10,REM2,RICTOR,SLC9A3R1,SLC9A3R2,SNX10,STK36,STK38L,STRN,TSC1,UBE3A,UGT8,VAV3,VAX2,WASF1
autophagy	3.31E-04	19	CDKN1A,DAPK1,EEF2K,FBXL20,GAB1,Igtp,IRGM,Irgm1,KRT18,MFN1,OPTN,PIK3C3,RELA,RIPK1,SIK2,SYNPO2,TBC1D10A,TLR3,TSC1
cell death of fibroblast cell lines	5.44E-04	22	CDKN1A,DAPK1,DAXX,FAF1,FANCG,GNA13,HYAL2,ID2,IFI16,KRT18,MAP2K7,MUS81,NFATC1,PTK2B,RELA,RIPK1,SLC9A3R2,SMARCB1,SPHK2,STK17B,TSC1,USP18
necrosis	1.39E-03	90	AAK1,ADRM1,AFAP1L2,AQP11,AVPI1,BMP4,BRMS1,CAMLG,CDKN1A,CORO1A,COX11,CRBN,CREB1,DAPK1,DAXX,DDX58,DEF6,DVL2,EDNRA,EEF2K,ENDOG,EPHB4,EVA1C,FAF1,FANCG,FDFT1,FZD2,GAB1,GEM,GFRA1,GNA13,HERPUD1,HYAL2,ID2,IFI16,IP6K2,IRAK3,IRGM,Irgm1,KRT18,MAGI1,MAP2K7,MAP3K4,MAPKAPK3,MUS81,NCK1,NFATC1,NMNAT1,OPTN,PARP14,PDCD4,PDLIM4,PGF,PHIP,PIK3C3,PTK2B,PVRL2,RAB32,RELA,RHOH,RICTOR,RIPK1,SCYL1,SFN,SHROOM2,SLC20A1,SLC9A…
growth failure	4.31E-03	26	ANKRD17,AQP11,BMP4,CDKN1A,DAXX,EDN2,EHHADH,FDFT1,FLRT3,GADD45GIP1,GNA13,ID2,KRT6B,MFN1,PIK3C3,SCYL1,SLC20A1,STAM,STAMBP,STK36,TFAP2B,TSC1,UBE3A,UGT8,VDR,XPA
